# Supplementary material for: LINC01614 is a promising diagnostic and prognostic marker in HNSC linked to the tumor microenvironment and oncogenic function
Source: Front Genet. 2024 Apr 9;15:1337525. doi: 10.3389/fgene.2024.1337525 (PMC11035733; doi:10.3389/fgene.2024.1337525)
Supplement: Supplementary file 3 [file DataSheet1.ZIP]

Archive with 6 entries (6 files):
- Table Supplementary/Table S1.csv
- Table Supplementary/Table S2.csv
- Table Supplementary/Table S3.csv
- Table Supplementary/Table S4.csv
- Table Supplementary/Table S5.csv
- Table Supplementary/Table S6.csv
