# Supplementary material for: LINC01614 is a promising diagnostic and prognostic marker in HNSC linked to the tumor microenvironment and oncogenic function
Source: Front Genet. 2024 Apr 9;15:1337525. doi: 10.3389/fgene.2024.1337525 (PMC11035733; doi:10.3389/fgene.2024.1337525)
Supplement: Supplementary file 3 [file DataSheet1.ZIP › Table Supplementary/Table S1.csv]

	ID	Description	setSize	enrichmentScore	NES	pvalue	p.adjust	qvalues	rank	leading_edge	core_enrichment
HALLMARK_MYC_TARGETS_V1	HALLMARK_MYC_TARGETS_V1	HALLMARK_MYC_TARGETS_V1	194	-0.631812840703123	-2.3832723811333	0.0169491525423729	0.0343878954607978	0.0152030695721422	4783	tags=69%, list=24%, signal=52%	EIF4A1/PRPS2/YWHAE/PSMA1/HPRT1/HNRNPU/LDHA/MCM4/PSMC4/COPS5/ORC2/EIF4E/CCNA2/EIF3J/GNL3/SRPK1/HNRNPC/PSMD3/NOLC1/EIF3B/UBE2L3/PSMA6/CCT4/TCP1/MAD2L1/MCM7/MCM5/MRPL9/RRM1/RSL1D1/KPNA2/TARDBP/CNBP/PTGES3/DEK/SRM/VBP1/CYC1/POLE3/PSMA2/VDAC1/ACP1/SNRPB2/MCM2/TRIM28/HNRNPA1/CCT7/CCT3/NPM1/CTPS1/RPS5/CDC45/GOT2/RPLP0/HNRNPA2B1/SET/BUB3/PPM1G/CSTF2/EIF1AX/PSMA7/HDDC2/ERH/SLC25A3/PHB2/HNRNPA3/HSPD1/RUVBL…
HALLMARK_E2F_TARGETS	HALLMARK_E2F_TARGETS	HALLMARK_E2F_TARGETS	195	-0.631974557029242	-2.38195279484132	0.0172413793103448	0.0343878954607978	0.0152030695721422	3970	tags=58%, list=20%, signal=47%	NOLC1/CHEK1/TIMELESS/MAD2L1/MCM7/MCM5/BRCA1/KPNA2/DEK/PLK1/CHEK2/ILF3/BARD1/MKI67/ORC6/TMPO/MCM2/CTPS1/CDCA8/AURKA/UNG/EED/PAICS/SLBP/SPAG5/CDKN3/GINS3/RBBP7/PNN/RAD51C/CDKN1A/E2F8/STMN1/SRSF1/MELK/MCM3/KIF18B/TCF19/EXOSC8/TRA2B/ESPL1/POLE4/PSMC3IP/LIG1/HNRNPD/SPC25/TBRG4/RAN/RANBP1/DONSON/POLD1/HELLS/DCTPP1/WEE1/RRM2/RPA2/MYC/POLA2/CCNB2/TIPIN/DDX39A/CDKN2C/CDCA3/LMNB1/POLE/SRSF2/CKS1B/AK2/RPA3/…
HALLMARK_OXIDATIVE_PHOSPHORYLATION	HALLMARK_OXIDATIVE_PHOSPHORYLATION	HALLMARK_OXIDATIVE_PHOSPHORYLATION	184	-0.591591420282807	-2.21614897627593	0.0153846153846154	0.0343878954607978	0.0152030695721422	3978	tags=60%, list=20%, signal=49%	ATP6V1H/SUCLA2/MRPL34/NDUFA5/SLC25A4/TIMM50/MPC1/TIMM9/ATP6V1G1/NDUFA4/MDH1/TOMM22/NDUFS2/UQCR11/ETFDH/TCIRG1/BAX/MRPL15/CYC1/MRPL35/MRPS11/VDAC1/NDUFA7/ACADVL/SLC25A11/ALAS1/NQO2/IDH3G/ATP6V1F/SLC25A5/LDHB/MTX2/GOT2/ECH1/TIMM17A/NDUFA6/SDHB/ATP6V0B/SLC25A3/NDUFS4/ATP6V1D/PHB2/IDH2/MRPS22/ETFA/VDAC3/UQCRFS1/NDUFA9/MDH2/HCCS/NDUFB5/AIFM1/ETFB/SUPV3L1/FXN/IDH3B/CYCS/UQCRB/SURF1/NDUFB2/NDUFB4/NDUFS3…
HALLMARK_MYC_TARGETS_V2	HALLMARK_MYC_TARGETS_V2	HALLMARK_MYC_TARGETS_V2	58	-0.685674575960297	-2.18866543203105	0.00526315789473684	0.0164473684210526	0.00727146814404432	4232	tags=71%, list=21%, signal=56%	RABEPK/GNL3/NOLC1/IMP4/MCM5/RRP12/BYSL/PLK1/SRM/PES1/NOP2/RCL1/NPM1/TCOF1/UNG/SORD/IPO4/SLC29A2/HSPD1/FARSA/HK2/TBRG4/LAS1L/SUPV3L1/DCTPP1/MYC/RRP9/PHB/TMEM97/MRTO4/EXOSC5/NDUFAF4/PUS1/NOP56/NOC4L/WDR74/MAP3K6/HSPE1/PA2G4/PPAN/NOP16
HALLMARK_INTERFERON_ALPHA_RESPONSE	HALLMARK_INTERFERON_ALPHA_RESPONSE	HALLMARK_INTERFERON_ALPHA_RESPONSE	95	-0.550604892610455	-1.89004080141294	0.0065359477124183	0.0192233756247597	0.00849875553936745	2362	tags=44%, list=12%, signal=39%	CASP1/TDRD7/IRF1/MOV10/OGFR/IFIH1/DHX58/UBE2L6/TRIM26/TRIM21/NMI/PSMA3/IFITM1/TRIM25/LAMP3/IFI44L/IRF9/PARP12/IFI35/CD47/TAP1/LPAR6/PSME1/TRIM14/RTP4/PSMB9/HERC6/PSMB8/CXCL11/IFI44/SLC25A28/ISG20/PSME2/OAS1/BST2/MX1/OASL/IRF7/BATF2/CXCL10/IFI27/ISG15
HALLMARK_G2M_CHECKPOINT	HALLMARK_G2M_CHECKPOINT	HALLMARK_G2M_CHECKPOINT	189	-0.483007165034964	-1.82890954541338	0.015625	0.0343878954607978	0.0152030695721422	3999	tags=48%, list=20%, signal=39%	KIF15/NOLC1/CHEK1/YTHDC1/SLC7A5/MEIS1/MAD2L1/EXO1/NCL/MCM5/KATNA1/NUP50/KPNA2/HIRA/PLK1/CHMP1A/ILF3/BARD1/MKI67/NEK2/BCL3/ORC6/TMPO/MCM2/PML/ATF5/AURKA/CDC45/BUB3/FANCC/KIF11/POLQ/CDKN3/EWSR1/DKC1/NUSAP1/HMGN2/STMN1/SRSF1/MCM3/TRA2B/CENPA/ESPL1/HNRNPD/RPA2/MYC/SFPQ/RBM14/POLA2/CCNB2/CDC6/TRAIP/CDC7/NDC80/DDX39A/TROAP/CDKN2C/LMNB1/RAD54L/AMD1/POLE/SRSF2/CKS1B/UBE2C/KIF2C/PBK/CCNF/MYBL2/HMGB3/BIRC5…
HALLMARK_DNA_REPAIR	HALLMARK_DNA_REPAIR	HALLMARK_DNA_REPAIR	147	-0.45441377001494	-1.68107069135829	0.0106382978723404	0.0295508274231678	0.0130645763344532	4217	tags=53%, list=21%, signal=42%	CMPK2/MPC2/DGCR8/TAF12/CDA/SF3A3/TAF1C/DDB2/NFX1/AK1/CLP1/ERCC5/POLR2D/MRPL40/VPS28/TAF9/AK3/CSTF3/RAE1/SRSF6/GTF2B/DGUOK/CETN2/GTF2F1/POLL/PNP/POLR2J/RFC5/TAF10/POLR2G/RBX1/GTF2H5/UPF3B/ADRM1/BCAP31/GTF2A2/POLE4/LIG1/POLR2E/TARBP2/IMPDH2/POLD1/NELFE/POLR1C/RPA2/POLR1D/POLA2/SURF1/TAF13/TYMS/NT5C3A/POLB/RPA3/GUK1/RAD51/NELFB/RFC2/CCNO/UMPS/NME3/DUT/RFC4/APRT/SNAPC4/ITPA/COX17/PCNA/ALYREF/GTF3C5/N…
HALLMARK_ESTROGEN_RESPONSE_LATE	HALLMARK_ESTROGEN_RESPONSE_LATE	HALLMARK_ESTROGEN_RESPONSE_LATE	196	-0.397730160419629	-1.49546139802718	0.0175438596491228	0.0343878954607978	0.0152030695721422	1933	tags=31%, list=10%, signal=28%	TFF3/GAL/CDC6/BLVRB/SIAH2/PLXNB1/TIAM1/SGK1/MYB/FDFT1/HSPA4L/HR/TFAP2C/BTG3/FKBP4/CXCL14/AREG/XRCC3/CDH1/ST14/GINS2/CDC20/SLC2A8/RNASEH2A/PTGES/CA2/ANXA9/COX6C/PERP/DCXR/GALE/TJP3/TRIM29/OVOL2/MAPK13/BAG1/ISG20/ASS1/GJB3/IMPA2/AGR2/FABP5/PPIF/SCNN1A/LLGL2/SLC9A3R1/PKP3/RAPGEFL1/FGFR3/CKB/KLK11/KLF4/LTF/KLK10/KRT19/NMU/SFN/CLIC3/SULT2B1/S100A9/KRT13
HALLMARK_P53_PATHWAY	HALLMARK_P53_PATHWAY	HALLMARK_P53_PATHWAY	192	-0.355736035777768	-1.33993055794265	0.0161290322580645	0.0343878954607978	0.0152030695721422	2996	tags=34%, list=15%, signal=29%	TRAFD1/CLCA2/LDHB/SLC3A2/EI24/BLCAP/TPD52L1/RAD51C/CDKN1A/HEXIM1/IP6K2/CASP1/TRIB3/S100A10/NUDT15/TGFA/TRIAP1/TPRKB/BAK1/RXRA/WRAP73/CDK5R1/RALGDS/IER5/CDKN2B/GM2A/TRAF4/CEBPA/DGKA/HSPA4L/RAB40C/GPX2/ALOX15B/RPS12/TAP1/PIDD1/RPL18/HBEGF/PCNA/DEF6/ST14/SERPINB5/SAT1/RAD9A/HINT1/FAM162A/PERP/DCXR/BAIAP2/VAMP8/MXD1/SOCS1/HRAS/MKNK2/IL1A/FDXR/RPL36/EPS8L2/UPP1/KRT17/KLK8/EPHA2/CDKN2A/KLF4/SFN
HALLMARK_KRAS_SIGNALING_DN	HALLMARK_KRAS_SIGNALING_DN	HALLMARK_KRAS_SIGNALING_DN	194	-0.352526437791516	-1.32977120546147	0.0169491525423729	0.0343878954607978	0.0152030695721422	1217	tags=13%, list=6%, signal=12%	YBX2/IGFBP2/SLC25A23/RIBC2/GTF3C5/CDH16/KLK7/CHST2/LGALS7/KRT5/MX1/PKP1/KLK8/KRT1/FGFR3/AKR1B10/LYPD3/SLC6A14/ALOX12B/SERPINB2/KRT4/CALML5/KRT13/TGM1/SPRR3
HALLMARK_APOPTOSIS	HALLMARK_APOPTOSIS	HALLMARK_APOPTOSIS	159	0.478144768292584	1.36918652883451	0.0228758169934641	0.0423626240619705	0.0187287390589764	2815	tags=29%, list=14%, signal=25%	TIMP2/BGN/LUM/MMP2/DCN/PDGFRB/F2R/TIMP1/TIMP3/CD14/TGFB2/LEF1/ANKH/EGR3/GADD45B/HMOX1/NEDD9/PLAT/DAP/CTNNB1/SMAD7/PEA15/APP/BMF/ROCK1/TNFRSF12A/EMP1/ENO2/CCND1/IGF2R/SATB1/RARA/FAS/RHOB/PPT1/DNAJC3/IL6/CAV1/GPX3/AVPR1A/PTK2/TXNIP/PLCB2/SQSTM1/BNIP3L/DPYD
HALLMARK_TNFA_SIGNALING_VIA_NFKB	HALLMARK_TNFA_SIGNALING_VIA_NFKB	HALLMARK_TNFA_SIGNALING_VIA_NFKB	198	0.494698691437501	1.43398013870896	0.0031813361611877	0.0106044538706257	0.00468828486911871	2750	tags=37%, list=14%, signal=32%	TNFAIP6/INHBA/TNC/SERPINE1/OLR1/MSC/GFPT2/PMEPA1/SLC2A3/LIF/GEM/KLF9/IL7R/CCL2/ICAM1/EGR2/GPR183/PLEK/ACKR3/NR4A1/PTX3/PLAUR/DENND5A/PLAU/PDE4B/EGR3/GADD45B/NR4A3/ABCA1/CSF1/DRAM1/ZBTB10/KLF10/DNAJB4/SPSB1/IL6ST/PTGER4/KLF2/IRS2/MARCKS/G0S2/TSC22D1/CCND1/TNFRSF9/PFKFB3/BCL2A1/BIRC2/RHOB/PANX1/NFAT5/SPHK1/B4GALT1/IL6/JAG1/CCRL2/F2RL1/SOCS3/REL/PER1/NINJ1/ATP2B1/BHLHE40/RCAN1/FOSL2/TNFAIP3/NFIL3/SL…
HALLMARK_ALLOGRAFT_REJECTION	HALLMARK_ALLOGRAFT_REJECTION	HALLMARK_ALLOGRAFT_REJECTION	195	0.514498622454287	1.48969180839665	0.00211864406779661	0.00882768361581921	0.00390276538804639	3204	tags=36%, list=16%, signal=31%	THY1/MMP9/INHBA/F2R/TIMP1/ITGB2/BCAT1/LIF/CCL11/CD4/CCL2/CTSS/SRGN/INHBB/ETS1/ICAM1/TGFB2/HLA-DQA1/SPI1/CCL13/CCR1/APBB1/STAB1/FLNA/FGR/LY86/HLA-DRA/CD86/IGSF6/HLA-DOA/CSF1/PTPRC/LCP2/HCLS1/SOCS5/C2/IL2RA/HLA-DMB/HIF1A/GALNT1/TLR1/IL11/TGFB1/CD74/ACHE/FAS/ST8SIA4/GCNT1/IRF8/CXCL13/IL6/IL16/STAT4/CCL22/WAS/NLRP3/TLR2/IL27RA/IFNAR2/CD40/FCGR2B/CCR2/CD80/RIPK2/DYRK3/HLA-DMA/IL10/HDAC9/IL2RB/EIF4G3/E…
HALLMARK_IL2_STAT5_SIGNALING	HALLMARK_IL2_STAT5_SIGNALING	HALLMARK_IL2_STAT5_SIGNALING	195	0.540722345681184	1.56562061359038	0.00105932203389831	0.00556792873051225	0.00246161059664752	3616	tags=42%, list=18%, signal=34%	COL6A1/SPP1/ADAM19/RGS16/SLC2A3/F2RL2/NRP1/ITGAV/LIF/ENPP1/TGM2/SYT11/NT5E/S100A1/P4HA1/PRAF2/PLIN2/GLIPR2/CTSZ/LRIG1/DENND5A/ENO3/AHR/GABARAPL1/FGL2/GADD45B/TWSG1/CD86/CSF1/SNX9/BMPR2/SLC39A8/PTH1R/IL2RA/PTGER2/TNFRSF1B/TNFSF11/SPRED2/SPRY4/PHTF2/ALCAM/EMP1/IGF2R/IL10RA/TNFRSF9/IGF1R/GALM/RHOB/CDKN1C/IRF8/ST3GAL4/TLR7/AHNAK/WLS/MYO1C/BHLHE40/PLEC/FURIN/SCN9A/NFIL3/SOCS2/P2RX4/SELL/APLP1/PLAGL1/K…
HALLMARK_NOTCH_SIGNALING	HALLMARK_NOTCH_SIGNALING	HALLMARK_NOTCH_SIGNALING	32	0.668773594831595	1.57690096010216	0.0178817056396149	0.0343878954607978	0.0152030695721422	2486	tags=44%, list=13%, signal=38%	WNT2/HEYL/FZD1/FZD7/WNT5A/PRKCA/MAML2/NOTCH3/DTX4/NOTCH2/CCND1/JAG1/DTX1/ARRB1
HALLMARK_COMPLEMENT	HALLMARK_COMPLEMENT	HALLMARK_COMPLEMENT	200	0.56125010601201	1.63049188926762	0.00105708245243129	0.00556792873051225	0.00246161059664752	2266	tags=30%, list=11%, signal=27%	FN1/TIMP2/MMP13/ACTN2/SERPINE1/OLR1/MMP14/APOC1/CPQ/LRP1/TIMP1/COL4A2/ZEB1/C1QC/C1S/SERPINA1/SERPING1/FCER1G/CTSS/CTSO/PDGFB/C3/C1QA/MMP12/ITGAM/PLEK/PLA2G7/C1R/FYN/SH2B3/CFH/PLAUR/CDH13/LIPA/CTSB/ANXA5/GNB4/LGMN/CTSH/NOTCH4/LCP2/PLAT/C2/GNG2/CTSL/ZFPM2/GNAI2/DYRK2/DOCK4/FCN1/DPP4/CBLB/PIK3CG/CPM/ADAM9/IL6/MMP8/CD36/LAMP2/DOCK10/PIK3R5
HALLMARK_TGF_BETA_SIGNALING	HALLMARK_TGF_BETA_SIGNALING	HALLMARK_TGF_BETA_SIGNALING	54	0.633266584731932	1.63367563916562	0.0025	0.00961538461538462	0.00425101214574899	4090	tags=61%, list=21%, signal=49%	THBS1/SERPINE1/LTBP2/PMEPA1/ENG/ACVR1/RAB31/BMPR2/KLF10/ID3/WWTR1/SKIL/CTNNB1/SMAD7/NCOR2/SPTBN1/TGFB1/CDKN1C/SMAD1/TGFBR1/SKI/BCAR3/FURIN/SMURF2/SMURF1/APC/NOG/SLC20A1/ARID4B/RHOA/PPM1A/BMPR1A/BMP2
HALLMARK_INFLAMMATORY_RESPONSE	HALLMARK_INFLAMMATORY_RESPONSE	HALLMARK_INFLAMMATORY_RESPONSE	198	0.580936175753233	1.68395621881874	0.00106044538706257	0.00556792873051225	0.00246161059664752	3447	tags=44%, list=17%, signal=37%	TNFAIP6/INHBA/ITGA5/SERPINE1/OLR1/AXL/MMP14/TIMP1/RGS16/IL1R1/MSR1/CYBB/C5AR1/APLNR/LIF/HAS2/C3AR1/IL7R/CCL2/LPAR1/ICAM1/CD14/AQP9/FPR1/GPR183/SCN1B/CALCRL/MARCO/PLAUR/STAB1/CMKLR1/OSM/AHR/RGS1/PDPN/PDE4B/ABCA1/CSF1/CLEC5A/LCP2/ITGB3/EMP3/SELE/GPC3/PTGER2/DCBLD2/ROS1/PTGER4/TNFRSF1B/SCARF1/HIF1A/TLR1/OSMR/CCL24/IL10RA/TNFRSF9/CSF3R/SLC7A2/PCDH7/SGMS2/SPHK1/IL6/HRH1/CCRL2/PIK3R5/ATP2B1/CCL22/NLRP3…
HALLMARK_HEDGEHOG_SIGNALING	HALLMARK_HEDGEHOG_SIGNALING	HALLMARK_HEDGEHOG_SIGNALING	35	0.715460569090422	1.70325452972808	0.00272108843537415	0.00971817298347911	0.00429645542427497	2469	tags=49%, list=13%, signal=43%	THY1/NRP1/HEY1/SCG2/NRP2/HEY2/DPYSL2/MYH9/CRMP1/UNC5C/ACHE/RTN1/GLI1/CDK6/L1CAM/NF1/AMOT
HALLMARK_HYPOXIA	HALLMARK_HYPOXIA	HALLMARK_HYPOXIA	191	0.601590420407492	1.73927106894146	0.00106723585912487	0.00556792873051225	0.00246161059664752	3362	tags=40%, list=17%, signal=33%	COL5A1/BGN/DCN/SDC2/TGFB3/LOX/SERPINE1/KDELR3/TGFBI/AKAP12/SRPX/SLC2A3/GPC4/LXN/TGM2/STC1/CXCR4/ETS1/FBP1/PDGFB/PAM/P4HA1/PLIN2/ACKR3/PLAUR/ENO3/HAS1/SLC6A6/P4HA2/HMOX1/MYH9/TMEM45A/STC2/PRKCA/GAA/GPC3/PYGM/SDC3/S100A4/SLC2A5/KLHL24/IRS2/KLF7/GBE1/IGFBP3/ENO2/PFKFB3/HEXA/DPYSL4/CDKN1C/ATP7A/NR3C1/IL6/CAV1/TES/HDLBP/CHST3/BHLHE40/FOSL2/ERRFI1/TNFAIP3/DTNA/NFIL3/EXT1/SELENBP1/PGM1/BNIP3L/KLF6/PDK3/…
HALLMARK_APICAL_JUNCTION	HALLMARK_APICAL_JUNCTION	HALLMARK_APICAL_JUNCTION	194	0.642402521180141	1.85987010534847	0.00106044538706257	0.00556792873051225	0.00246161059664752	2623	tags=40%, list=13%, signal=35%	VCAN/ACTA1/FBN1/MMP2/CDH11/THY1/MYL9/ACTC1/MMP9/FLNC/CERCAM/ACTN2/NRAP/TGFBI/SGCE/ACTG2/VCAM1/ITGB1/JAM3/NEXN/PECAM1/AKT3/ADAMTS5/BMP1/ICAM1/COL16A1/EPB41L2/THBS3/SLIT2/CD34/LAYN/PARVA/ACTN1/CALB2/NLGN2/TRO/ARHGEF6/CD276/AMIGO2/VWF/CADM3/CD86/MYH9/PTPRC/VCL/MYH10/MSN/IRS1/LAMC2/SDC3/INPPL1/GNAI2/TSPAN4/CLDN5/ITGA2/ITGA9/CDH15/CD209/ZYX/NEGR1/SIRPA/TMEM8B/RSU1/MDK/LIMA1/B4GALT1/SHC1/ADAM9/LAMA3/NF…
HALLMARK_KRAS_SIGNALING_UP	HALLMARK_KRAS_SIGNALING_UP	HALLMARK_KRAS_SIGNALING_UP	194	0.652316022407601	1.88857146308663	0.00106044538706257	0.00556792873051225	0.00246161059664752	2646	tags=44%, list=13%, signal=39%	MMP11/SPP1/PRRX1/F13A1/MMP9/SPON1/IGF2/INHBA/ITGBL1/APOD/AKAP12/GFPT2/SPARCL1/RGS16/LAPTM5/TMEM176B/ITGB2/NRP1/LIF/CXCR4/C3AR1/GPNMB/IL7R/PECAM1/FCER1G/CPE/CTSS/TMEM176A/PLVAP/ETS1/ANO1/ENG/ADAMDEC1/LCP1/SCN1B/SCG5/GNG11/TSPAN7/TMEM158/GPRC5B/CFH/PLAUR/GYPC/PLAU/CMKLR1/HSD11B1/ETV1/MMD/ANKH/MMP10/PLAT/TFPI/ADAM17/ETV5/CLEC4A/FLT4/LY96/DCBLD2/ACE/TNFRSF1B/TRIB2/RBP4/ITGA2/SPRY2/TLR8/CD37/EMP1/DOCK…
HALLMARK_UV_RESPONSE_DN	HALLMARK_UV_RESPONSE_DN	HALLMARK_UV_RESPONSE_DN	138	0.728486720599371	2.06137200220524	0.00111358574610245	0.00556792873051225	0.00246161059664752	2773	tags=49%, list=14%, signal=43%	COL3A1/COL11A1/COL1A2/COL1A1/COL5A2/PDGFRB/SDC2/IGFBP5/PMP22/DAB2/SERPINE1/FBLN5/RGS4/MAP1B/NRP1/HAS2/LAMC1/PTPRM/DLC1/LPAR1/AKT3/EFEMP1/TGFBR2/CAP2/LTBP1/RUNX1/FYN/GJA1/MMP16/APBB2/SNAI2/FZD2/CELF2/AMPH/PRKCA/TFPI/ITGB3/DDAH1/CDC42BPA/ADD3/RBPMS/SMAD7/IRS1/KIT/NOTCH2/ATXN1/IGF1R/SYNE1/ATRN/FHL2/GCNT1/NR3C1/PIAS3/CAV1/ZMIZ1/ATP2B1/BHLHE40/ATRX/PTPN21/INPP4B/PRKAR2B/MET/KCNMA1/PHF3/ARHGEF9/NR1D2/P…
HALLMARK_ANGIOGENESIS	HALLMARK_ANGIOGENESIS	HALLMARK_ANGIOGENESIS	36	0.863668104525827	2.07922396847371	0.00136054421768707	0.00618429189857761	0.00273410799726589	452	tags=42%, list=2%, signal=41%	POSTN/COL3A1/VCAN/COL5A2/SPP1/LUM/FSTL1/OLR1/FGFR1/TIMP1/NRP1/ITGAV/LPL/STC1/KCNJ8
HALLMARK_COAGULATION	HALLMARK_COAGULATION	HALLMARK_COAGULATION	138	0.741669485451457	2.09867478564567	0.00111358574610245	0.00556792873051225	0.00246161059664752	1743	tags=39%, list=9%, signal=36%	FN1/MMP11/SPARC/CTSK/FBN1/COMP/MMP2/MMP7/MMP9/THBS1/HTRA1/SERPINE1/OLR1/A2M/MMP14/APOC1/CPQ/LRP1/TIMP1/TIMP3/F2RL2/C1S/SERPINA1/PRSS23/SERPING1/MMP1/PECAM1/CTSO/BMP1/PDGFB/C3/S100A1/C1QA/PLEK/MMP3/C1R/FYN/CFI/CFH/PLAU/CTSB/VWF/MMP10/LGMN/CTSH/PLAT/ITGB3/C2/ARF4/PROS1/ITGA2/KLF7/USP11/DPP4
HALLMARK_MYOGENESIS	HALLMARK_MYOGENESIS	HALLMARK_MYOGENESIS	198	0.781616923997674	2.26566830373971	0.00106044538706257	0.00556792873051225	0.00246161059664752	2031	tags=53%, list=10%, signal=48%	COL3A1/COL1A1/COL6A3/SPARC/DES/ACTA1/AEBP1/ADAM12/TAGLN/COL6A2/MYL2/CKM/ACTC1/MYL1/MYBPH/TNNC1/MYLPF/TPM2/SLN/CSRP3/TNNT3/ACTN2/MB/CASQ2/MYH7/TNNC2/TNNI1/MYH2/APOD/MYH1/TCAP/COL15A1/SGCD/MYOG/COX6A2/TNNI2/IGFBP7/CHRNA1/FHL1/MYH3/COL4A2/CNN3/MRAS/LAMA2/APLNR/ITGB1/MYOZ1/SSPN/PTGIS/MEF2C/FABP3/MYF6/COX7A1/MYLK/HRC/CACNG1/MYL3/SGCA/ITGB5/NCAM1/CRYAB/MYL4/TNNT1/CDH13/SOD3/ENO3/ITGA7/CHRNG/LDB3/GJA5/M…
HALLMARK_EPITHELIAL_MESENCHYMAL_TRANSITION	HALLMARK_EPITHELIAL_MESENCHYMAL_TRANSITION	HALLMARK_EPITHELIAL_MESENCHYMAL_TRANSITION	197	0.871021538601996	2.52361701258295	0.00106157112526539	0.00556792873051225	0.00246161059664752	1550	tags=72%, list=8%, signal=67%	POSTN/FN1/COL3A1/COL11A1/COL1A2/COL1A1/SFRP4/LRRC15/VCAN/COL6A3/THBS2/COL5A2/COL5A1/SPARC/CTHRC1/MXRA5/ADAM12/FBN1/TAGLN/COL6A2/BGN/PCOLCE/SPP1/LUM/ACTA2/COMP/MMP2/DCN/COL12A1/CDH11/FSTL1/THY1/FBLN2/PRRX1/MYL9/FAP/PDGFRB/MFAP5/NNMT/NID2/GREM1/LOXL2/COL5A3/EDIL3/EFEMP2/THBS1/LOXL1/LOX/TPM2/PMP22/CALD1/SPOCK1/INHBA/CXCL12/VIM/DPYSL3/COL8A2/DAB2/FMOD/GAS1/COL4A1/HTRA1/MGP/ITGA5/TPM1/TNC/SERPINE1/ECM…
