# Supplementary material for: LINC01614 is a promising diagnostic and prognostic marker in HNSC linked to the tumor microenvironment and oncogenic function
Source: Front Genet. 2024 Apr 9;15:1337525. doi: 10.3389/fgene.2024.1337525 (PMC11035733; doi:10.3389/fgene.2024.1337525)
Supplement: Supplementary file 3 [file DataSheet1.ZIP › Table Supplementary/Table S2.csv]

	gene	r	p.value
1	DACT1	0.812903178	3.49E-96
2	FN1	0.782490227	1.59E-84
3	ISLR	0.714892928	2.74E-64
4	PPEF1	0.698377483	3.23E-60
5	LMCD1	0.686211849	2.16E-57
6	SDC2	0.684961119	4.14E-57
7	LRRC32	0.677396044	1.98E-55
8	C3orf80	0.676012497	3.96E-55
9	MMP11	0.647381655	3.09E-49
10	HIC1	0.624171495	6.61E-45
11	C1QTNF3	0.620500961	2.97E-44
12	ST6GAL2	0.619463074	4.52E-44
13	HTRA3	0.617001277	1.22E-43
14	NKX3-2	0.60015911	8.57E-41
15	S1PR3	0.594605691	6.85E-40
16	CCIN	0.589430376	4.58E-39
17	DACT3	0.588415361	6.62E-39
18	GUCY1B3	0.586835534	1.17E-38
19	DLG4	0.566331376	1.48E-35
20	HNMT	0.563376343	3.97E-35
21	ALDH1B1	0.560727602	9.53E-35
22	RAB3IL1	0.559107716	1.62E-34
23	ARHGEF40	0.551494768	1.91E-33
24	TPM1	0.550450168	2.66E-33
25	KIAA1755	0.545803222	1.16E-32
26	CILP	0.535299139	2.94E-31
27	CRYGN	0.533514045	5.04E-31
28	MSR1	0.53242197	7.00E-31
29	ADAM19	0.525653018	5.21E-30
30	P3H3	0.525414786	5.59E-30
31	THBS4	0.524064192	8.29E-30
32	TWIST1	0.521365497	1.81E-29
33	ARHGEF25	0.521011401	2.01E-29
34	ARMC9	0.517365833	5.72E-29
35	RGS16	0.517107984	6.16E-29
36	MAGEH1	0.51341673	1.75E-28
37	FGF16	0.511112479	3.34E-28
38	SPOCK1	0.509432919	5.34E-28
39	FUT8	0.507281599	9.68E-28
40	KDELC1	0.502244813	3.84E-27
41	RUNX1	0.499857999	7.32E-27
42	PRKD1	0.495410244	2.40E-26
43	DRP2	0.493694827	3.78E-26
44	CDK14	0.487407235	1.95E-25
45	GRP	0.482082206	7.63E-25
46	IBSP	0.481514362	8.82E-25
47	C1QTNF6	0.476709194	2.95E-24
48	C3orf18	0.475407308	4.08E-24
49	RABGGTA	-0.473758793	6.14E-24
50	MAGED2	0.470315432	1.43E-23
51	TMEM54	-0.466792372	3.36E-23
52	MITF	0.464283999	6.15E-23
53	SPARCL1	0.463669794	7.12E-23
54	PKIG	0.459622764	1.86E-22
55	CNPY4	0.458563438	2.39E-22
56	FOXO1	0.457913547	2.78E-22
57	GUCA1A	0.457762727	2.88E-22
58	CSTA	-0.457003296	3.44E-22
59	TIMP1	0.452865223	9.00E-22
60	TXNDC15	0.4493919	2.00E-21
61	CALHM2	0.447748118	2.90E-21
62	SGCB	0.444628119	5.86E-21
63	VSIG4	0.441319133	1.23E-20
64	CNIH3	0.440520796	1.46E-20
65	DHRS1	-0.43304465	7.51E-20
66	PTGER2	0.432714613	8.06E-20
67	TNFSF12	0.432460576	8.52E-20
68	SLC22A17	0.431293423	1.10E-19
69	EVA1A	0.430707658	1.24E-19
70	SLPI	-0.430642816	1.26E-19
71	CD163	0.428645218	1.93E-19
72	TIAM2	0.428379126	2.04E-19
73	PRAF2	0.425083307	4.10E-19
74	VASH2	0.424867841	4.29E-19
75	MGP	0.424187855	4.95E-19
76	LTB4R	-0.424126277	5.01E-19
77	SLC7A7	0.42325751	6.01E-19
78	GSC	0.422844608	6.55E-19
79	SLAMF8	0.419970915	1.19E-18
80	TMEM40	-0.419965326	1.19E-18
81	SPP1	0.418550285	1.60E-18
82	BACH2	0.418243439	1.70E-18
83	TGM1	-0.417024021	2.18E-18
84	MRO	0.414662565	3.53E-18
85	GEM	0.414496653	3.65E-18
86	SIGLEC9	0.414360854	3.76E-18
87	C11orf96	0.412280737	5.72E-18
88	ANXA5	0.411649731	6.50E-18
89	FAM110B	0.410911822	7.53E-18
90	LGALS1	0.410223677	8.65E-18
91	MS4A4A	0.409989864	9.06E-18
92	SCG5	0.408954109	1.11E-17
93	CRYBB1	0.40857033	1.20E-17
94	S100A8	-0.405587099	2.17E-17
95	DNAJC18	0.405344192	2.28E-17
96	GOLM1	0.405027913	2.42E-17
97	CYSRT1	-0.403906497	3.02E-17
98	SDS	0.402794188	3.76E-17
99	P4HA1	0.402155963	4.25E-17
100	HES5	-0.401543108	4.79E-17
101	SLC29A3	0.400146993	6.28E-17
