# Supplementary material for: LINC01614 is a promising diagnostic and prognostic marker in HNSC linked to the tumor microenvironment and oncogenic function
Source: Front Genet. 2024 Apr 9;15:1337525. doi: 10.3389/fgene.2024.1337525 (PMC11035733; doi:10.3389/fgene.2024.1337525)
Supplement: Supplementary file 3 [file DataSheet1.ZIP › Table Supplementary/Table S3.csv]

ID	Description	GeneRatio	BgRatio	pvalue	p.adjust	qvalue	geneID	Count
GO:0043687	GO:0043687	post-translational protein modification	9/88	361/18862	4.71E-05	4.71E-05	0.072741791	FN1/SDC2/RABGGTA/SPARCL1/TIMP1/EVA1A/SPP1/LGALS1/GOLM1	9
GO:0002576	GO:0002576	platelet degranulation	5/88	128/18862	0.000332273	0.000332273	0.178045289	FN1/ISLR/MAGED2/TIMP1/ANXA5	5
GO:0050679	GO:0050679	positive regulation of epithelial cell proliferation	6/88	203/18862	0.000375826	0.000375826	0.178045289	THBS4/TWIST1/PRKD1/TNFSF12/VASH2/TGM1	6
GO:0045229	GO:0045229	external encapsulating structure organization	8/88	396/18862	0.000522985	0.000522985	0.178045289	FN1/MMP11/ADAM19/RUNX1/IBSP/TIMP1/SPP1/TGM1	8
GO:0018149	GO:0018149	peptide cross-linking	3/88	35/18862	0.000576493	0.000576493	0.178045289	FN1/CSTA/TGM1	3
GO:0031214	GO:0031214	biomineral tissue development	5/88	160/18862	0.000917026	0.000917026	0.197307048	TWIST1/IBSP/FOXO1/MGP/SPP1	5
GO:0110148	GO:0110148	biomineralization	5/88	162/18862	0.000969483	0.000969483	0.197307048	TWIST1/IBSP/FOXO1/MGP/SPP1	5
GO:0045766	GO:0045766	positive regulation of angiogenesis	5/88	175/18862	0.001366681	0.001366681	0.197307048	TWIST1/RUNX1/PRKD1/TNFSF12/VASH2	5
GO:0048771	GO:0048771	tissue remodeling	5/88	175/18862	0.001366681	0.001366681	0.197307048	THBS4/RUNX1/MITF/TIMP1/SPP1	5
GO:1904018	GO:1904018	positive regulation of vasculature development	5/88	175/18862	0.001366681	0.001366681	0.197307048	TWIST1/RUNX1/PRKD1/TNFSF12/VASH2	5
GO:0007229	GO:0007229	integrin-mediated signaling pathway	4/88	106/18862	0.001529685	0.001529685	0.197307048	FN1/FUT8/PRKD1/TIMP1	4
GO:0001938	GO:0001938	positive regulation of endothelial cell proliferation	4/88	108/18862	0.001638604	0.001638604	0.197307048	THBS4/PRKD1/TNFSF12/VASH2	4
GO:0051216	GO:0051216	cartilage development	5/88	185/18862	0.001745551	0.001745551	0.197307048	NKX3-2/RUNX1/TIMP1/MGP/HES5	5
GO:0050678	GO:0050678	regulation of epithelial cell proliferation	7/88	374/18862	0.001825908	0.001825908	0.197307048	THBS4/TWIST1/PRKD1/TNFSF12/VASH2/TGM1/HES5	7
GO:0019511	GO:0019511	peptidyl-proline hydroxylation	2/88	15/18862	0.002172126	0.002172126	0.197307048	P3H3/P4HA1	2
GO:2001028	GO:2001028	positive regulation of endothelial cell chemotaxis	2/88	15/18862	0.002172126	0.002172126	0.197307048	FGF16/PRKD1	2
GO:2001044	GO:2001044	regulation of integrin-mediated signaling pathway	2/88	15/18862	0.002172126	0.002172126	0.197307048	PRKD1/TIMP1	2
GO:0030198	GO:0030198	extracellular matrix organization	7/88	393/18862	0.002412761	0.002412761	0.19889862	FN1/MMP11/ADAM19/RUNX1/IBSP/TIMP1/SPP1	7
GO:0043062	GO:0043062	extracellular structure organization	7/88	394/18862	0.002447253	0.002447253	0.19889862	FN1/MMP11/ADAM19/RUNX1/IBSP/TIMP1/SPP1	7
GO:0042474	GO:0042474	middle ear morphogenesis	2/88	17/18862	0.00279642	0.00279642	0.210580519	NKX3-2/GSC	2
GO:0002523	GO:0002523	leukocyte migration involved in inflammatory response	2/88	18/18862	0.003136458	0.003136458	0.210580519	SLAMF8/S100A8	2
GO:0071605	GO:0071605	monocyte chemotactic protein-1 production	2/88	18/18862	0.003136458	0.003136458	0.210580519	C1QTNF3/TWIST1	2
GO:0071637	GO:0071637	regulation of monocyte chemotactic protein-1 production	2/88	18/18862	0.003136458	0.003136458	0.210580519	C1QTNF3/TWIST1	2
GO:0007601	GO:0007601	visual perception	5/88	215/18862	0.003344771	0.003344771	0.213511222	CRYGN/RGS16/RABGGTA/GUCA1A/CRYBB1	5
GO:0050953	GO:0050953	sensory perception of light stimulus	5/88	219/18862	0.003618103	0.003618103	0.213511222	CRYGN/RGS16/RABGGTA/GUCA1A/CRYBB1	5
GO:0010975	GO:0010975	regulation of neuron projection development	7/88	428/18862	0.003864587	0.003864587	0.213511222	FN1/SDC2/SPOCK1/PRKD1/TIAM2/SPP1/LGALS1	7
GO:0050673	GO:0050673	epithelial cell proliferation	7/88	428/18862	0.003864587	0.003864587	0.213511222	THBS4/TWIST1/PRKD1/TNFSF12/VASH2/TGM1/HES5	7
GO:0097709	GO:0097709	connective tissue replacement	2/88	20/18862	0.003871437	0.003871437	0.213511222	RUNX1/TIMP1	2
GO:0008277	GO:0008277	regulation of G protein-coupled receptor signaling pathway	4/88	144/18862	0.004627407	0.004627407	0.239172353	PPEF1/RGS16/GRP/GUCA1A	4
GO:0021915	GO:0021915	neural tube development	4/88	145/18862	0.004741997	0.004741997	0.239172353	DACT1/TWIST1/GSC/HES5	4
GO:0045765	GO:0045765	regulation of angiogenesis	6/88	335/18862	0.004801381	0.004801381	0.239172353	THBS4/TWIST1/RUNX1/PRKD1/TNFSF12/VASH2	6
GO:1901342	GO:1901342	regulation of vasculature development	6/88	341/18862	0.005228549	0.005228549	0.252311871	THBS4/TWIST1/RUNX1/PRKD1/TNFSF12/VASH2	6
GO:2001026	GO:2001026	regulation of endothelial cell chemotaxis	2/88	24/18862	0.005556154	0.005556154	0.254578096	FGF16/PRKD1	2
GO:0061448	GO:0061448	connective tissue development	5/88	243/18862	0.00560523	0.00560523	0.254578096	NKX3-2/RUNX1/TIMP1/MGP/HES5	5
GO:0048863	GO:0048863	stem cell differentiation	5/88	251/18862	0.006411561	0.006411561	0.282880008	FN1/TWIST1/RUNX1/GSC/HES5	5
GO:0018126	GO:0018126	protein hydroxylation	2/88	27/18862	0.007002242	0.007002242	0.292241504	P3H3/P4HA1	2
GO:0022400	GO:0022400	regulation of rhodopsin mediated signaling pathway	2/88	27/18862	0.007002242	0.007002242	0.292241504	PPEF1/GUCA1A	2
GO:0030111	GO:0030111	regulation of Wnt signaling pathway	6/88	365/18862	0.00722042	0.00722042	0.293417074	DACT1/HIC1/DACT3/RUNX1/CDK14/GSC	6
GO:0034103	GO:0034103	regulation of tissue remodeling	3/88	86/18862	0.007598817	0.007598817	0.294371748	THBS4/RUNX1/SPP1	3
GO:0001501	GO:0001501	skeletal system development	7/88	486/18862	0.007625171	0.007625171	0.294371748	NKX3-2/TWIST1/RUNX1/TIMP1/MGP/GSC/HES5	7
GO:0016056	GO:0016056	rhodopsin mediated signaling pathway	2/88	30/18862	0.008599797	0.008599797	0.316472133	PPEF1/GUCA1A	2
GO:0014033	GO:0014033	neural crest cell differentiation	3/88	90/18862	0.008607524	0.008607524	0.316472133	FN1/TWIST1/GSC	3
GO:1901655	GO:1901655	cellular response to ketone	3/88	92/18862	0.009139943	0.009139943	0.321659422	FOXO1/PTGER2/SPP1	3
GO:0002335	GO:0002335	mature B cell differentiation	2/88	31/18862	0.009165211	0.009165211	0.321659422	SLAMF8/LGALS1	2
GO:0001936	GO:0001936	regulation of endothelial cell proliferation	4/88	177/18862	0.009483622	0.009483622	0.325437972	THBS4/PRKD1/TNFSF12/VASH2	4
GO:0035767	GO:0035767	endothelial cell chemotaxis	2/88	32/18862	0.009746803	0.009746803	0.327198178	FGF16/PRKD1	2
GO:0032602	GO:0032602	chemokine production	3/88	95/18862	0.009974047	0.009974047	0.32770272	C1QTNF3/TWIST1/S100A8	3
GO:0043516	GO:0043516	regulation of DNA damage response, signal transduction by p53 class mediator	2/88	34/18862	0.010957888	0.010957888	0.344869222	HIC1/TWIST1	2
GO:0045880	GO:0045880	positive regulation of smoothened signaling pathway	2/88	34/18862	0.010957888	0.010957888	0.344869222	ARMC9/TXNDC15	2
GO:0001503	GO:0001503	ossification	6/88	401/18862	0.011166522	0.011166522	0.344869222	TWIST1/RUNX1/PRKD1/IBSP/MGP/SPP1	6
GO:0007603	GO:0007603	phototransduction, visible light	2/88	35/18862	0.011587063	0.011587063	0.350840483	PPEF1/GUCA1A	2
GO:2000144	GO:2000144	positive regulation of DNA-templated transcription, initiation	2/88	36/18862	0.012231785	0.012231785	0.352134856	TWIST1/MITF	2
GO:0001935	GO:0001935	endothelial cell proliferation	4/88	191/18862	0.012276203	0.012276203	0.352134856	THBS4/PRKD1/TNFSF12/VASH2	4
GO:0007162	GO:0007162	negative regulation of cell adhesion	5/88	295/18862	0.012344859	0.012344859	0.352134856	LRRC32/SPOCK1/RUNX1/VSIG4/LGALS1	5
GO:0010837	GO:0010837	regulation of keratinocyte proliferation	2/88	37/18862	0.012891898	0.012891898	0.352134856	PRKD1/TGM1	2
GO:0007218	GO:0007218	neuropeptide signaling pathway	3/88	106/18862	0.01340277	0.01340277	0.352134856	GRP/LTB4R/SCG5	3
GO:0002526	GO:0002526	acute inflammatory response	3/88	107/18862	0.01374371	0.01374371	0.352134856	FN1/CD163/S100A8	3
GO:0060326	GO:0060326	cell chemotaxis	5/88	306/18862	0.014267711	0.014267711	0.352134856	THBS4/FGF16/PRKD1/SLAMF8/S100A8	5
GO:0032963	GO:0032963	collagen metabolic process	3/88	109/18862	0.014440359	0.014440359	0.352134856	MMP11/P3H3/RUNX1	3
GO:0045785	GO:0045785	positive regulation of cell adhesion	6/88	425/18862	0.014525723	0.014525723	0.352134856	FN1/TPM1/ADAM19/RUNX1/IBSP/LGALS1	6
GO:0042471	GO:0042471	ear morphogenesis	3/88	110/18862	0.014796085	0.014796085	0.352134856	NKX3-2/TWIST1/GSC	3
GO:0043583	GO:0043583	ear development	4/88	202/18862	0.014805566	0.014805566	0.352134856	NKX3-2/TWIST1/GSC/HES5	4
GO:0071634	GO:0071634	regulation of transforming growth factor beta production	2/88	40/18862	0.014963049	0.014963049	0.352134856	FN1/LRRC32	2
GO:1903524	GO:1903524	positive regulation of blood circulation	2/88	40/18862	0.014963049	0.014963049	0.352134856	TPM1/PTGER2	2
GO:0043010	GO:0043010	camera-type eye development	5/88	310/18862	0.015014254	0.015014254	0.352134856	CRYGN/TWIST1/MITF/CRYBB1/HES5	5
GO:0030282	GO:0030282	bone mineralization	3/88	113/18862	0.015892964	0.015892964	0.352134856	TWIST1/IBSP/MGP	3
GO:0006509	GO:0006509	membrane protein ectodomain proteolysis	2/88	42/18862	0.016417974	0.016417974	0.352134856	ADAM19/TIMP1	2
GO:0071604	GO:0071604	transforming growth factor beta production	2/88	42/18862	0.016417974	0.016417974	0.352134856	FN1/LRRC32	2
GO:1902622	GO:1902622	regulation of neutrophil migration	2/88	42/18862	0.016417974	0.016417974	0.352134856	THBS4/SLAMF8	2
GO:2000142	GO:2000142	regulation of DNA-templated transcription, initiation	2/88	43/18862	0.017167233	0.017167233	0.352134856	TWIST1/MITF	2
GO:0030178	GO:0030178	negative regulation of Wnt signaling pathway	4/88	212/18862	0.0173721	0.0173721	0.352134856	DACT1/HIC1/DACT3/GSC	4
GO:0048706	GO:0048706	embryonic skeletal system development	3/88	117/18862	0.017425029	0.017425029	0.352134856	NKX3-2/TWIST1/GSC	3
GO:0048705	GO:0048705	skeletal system morphogenesis	4/88	213/18862	0.017643071	0.017643071	0.352134856	NKX3-2/TWIST1/MGP/GSC	4
GO:0050868	GO:0050868	negative regulation of T cell activation	3/88	119/18862	0.018220978	0.018220978	0.352134856	LRRC32/RUNX1/VSIG4	3
GO:0006953	GO:0006953	acute-phase response	2/88	46/18862	0.019500429	0.019500429	0.352134856	FN1/CD163	2
GO:0052547	GO:0052547	regulation of peptidase activity	6/88	455/18862	0.01964549	0.01964549	0.352134856	FN1/SPOCK1/CSTA/TIMP1/SLPI/S100A8	6
GO:1990266	GO:1990266	neutrophil migration	3/88	123/18862	0.019872885	0.019872885	0.352134856	THBS4/SLAMF8/S100A8	3
GO:0046887	GO:0046887	positive regulation of hormone secretion	3/88	124/18862	0.020298383	0.020298383	0.352134856	C1QTNF3/GRP/SPP1	3
GO:0030857	GO:0030857	negative regulation of epithelial cell differentiation	2/88	47/18862	0.020306148	0.020306148	0.352134856	S1PR3/HES5	2
GO:0001649	GO:0001649	osteoblast differentiation	4/88	223/18862	0.020498735	0.020498735	0.352134856	TWIST1/PRKD1/IBSP/SPP1	4
GO:0050920	GO:0050920	regulation of chemotaxis	4/88	224/18862	0.020799041	0.020799041	0.352134856	THBS4/FGF16/PRKD1/SLAMF8	4
GO:0043616	GO:0043616	keratinocyte proliferation	2/88	48/18862	0.021125619	0.021125619	0.352134856	PRKD1/TGM1	2
GO:0032873	GO:0032873	negative regulation of stress-activated MAPK cascade	2/88	49/18862	0.0219587	0.0219587	0.352134856	DACT1/FOXO1	2
GO:0070303	GO:0070303	negative regulation of stress-activated protein kinase signaling cascade	2/88	49/18862	0.0219587	0.0219587	0.352134856	DACT1/FOXO1	2
GO:0007566	GO:0007566	embryo implantation	2/88	50/18862	0.02280525	0.02280525	0.352134856	TIMP1/SPP1	2
GO:0035176	GO:0035176	social behavior	2/88	50/18862	0.02280525	0.02280525	0.352134856	DLG4/GRP	2
GO:0048762	GO:0048762	mesenchymal cell differentiation	4/88	231/18862	0.022977233	0.022977233	0.352134856	FN1/DACT3/TWIST1/GSC	4
GO:0001667	GO:0001667	ameboidal-type cell migration	6/88	473/18862	0.023247788	0.023247788	0.352134856	FN1/TWIST1/FGF16/PRKD1/TIMP1/TNFSF12	6
GO:0007224	GO:0007224	smoothened signaling pathway	3/88	131/18862	0.023417326	0.023417326	0.352134856	ARMC9/TXNDC15/HES5	3
GO:0032964	GO:0032964	collagen biosynthetic process	2/88	51/18862	0.023665127	0.023665127	0.352134856	P3H3/RUNX1	2
GO:0010977	GO:0010977	negative regulation of neuron projection development	3/88	132/18862	0.023882963	0.023882963	0.352134856	SPOCK1/SPP1/LGALS1	3
GO:0051703	GO:0051703	biological process involved in intraspecies interaction between organisms	2/88	52/18862	0.024538192	0.024538192	0.352134856	DLG4/GRP	2
GO:0071482	GO:0071482	cellular response to light stimulus	3/88	134/18862	0.024829291	0.024829291	0.352134856	PPEF1/GUCA1A/TIMP1	3
GO:0001890	GO:0001890	placenta development	3/88	135/18862	0.025309979	0.025309979	0.352134856	ADAM19/VASH2/SPP1	3
GO:0045599	GO:0045599	negative regulation of fat cell differentiation	2/88	53/18862	0.025424305	0.025424305	0.352134856	MMP11/FOXO1	2
GO:0045806	GO:0045806	negative regulation of endocytosis	2/88	53/18862	0.025424305	0.025424305	0.352134856	DLG4/PRKD1	2
GO:0060284	GO:0060284	regulation of cell development	6/88	485/18862	0.025882731	0.025882731	0.352134856	FN1/S1PR3/TIAM2/SLAMF8/SPP1/HES5	6
GO:0007178	GO:0007178	transmembrane receptor protein serine/threonine kinase signaling pathway	5/88	358/18862	0.026082832	0.026082832	0.352134856	LRRC32/HTRA3/CILP/FUT8/HES5	5
GO:0001654	GO:0001654	eye development	5/88	359/18862	0.026356912	0.026356912	0.352134856	CRYGN/TWIST1/MITF/CRYBB1/HES5	5
GO:1903038	GO:1903038	negative regulation of leukocyte cell-cell adhesion	3/88	138/18862	0.026782117	0.026782117	0.352134856	LRRC32/RUNX1/VSIG4	3
GO:0001755	GO:0001755	neural crest cell migration	2/88	55/18862	0.02723513	0.02723513	0.352134856	FN1/TWIST1	2
GO:0050921	GO:0050921	positive regulation of chemotaxis	3/88	139/18862	0.027282846	0.027282846	0.352134856	THBS4/FGF16/PRKD1	3
GO:0150063	GO:0150063	visual system development	5/88	363/18862	0.027471717	0.027471717	0.352134856	CRYGN/TWIST1/MITF/CRYBB1/HES5	5
GO:0010951	GO:0010951	negative regulation of endopeptidase activity	4/88	245/18862	0.027738434	0.027738434	0.352134856	SPOCK1/CSTA/TIMP1/SLPI	4
GO:0009311	GO:0009311	oligosaccharide metabolic process	2/88	56/18862	0.028159567	0.028159567	0.352134856	ST6GAL2/FUT8	2
GO:0007159	GO:0007159	leukocyte cell-cell adhesion	5/88	366/18862	0.02832733	0.02832733	0.352134856	LRRC32/RUNX1/VSIG4/LGALS1/S100A8	5
GO:0001818	GO:0001818	negative regulation of cytokine production	5/88	367/18862	0.028616269	0.028616269	0.352134856	FN1/LRRC32/C1QTNF3/TWIST1/VSIG4	5
GO:0048880	GO:0048880	sensory system development	5/88	369/18862	0.02919977	0.02919977	0.352134856	CRYGN/TWIST1/MITF/CRYBB1/HES5	5
GO:0045165	GO:0045165	cell fate commitment	4/88	251/18862	0.029946544	0.029946544	0.352134856	MITF/GSC/SLAMF8/HES5	4
GO:0071560	GO:0071560	cellular response to transforming growth factor beta stimulus	4/88	251/18862	0.029946544	0.029946544	0.352134856	LRRC32/HTRA3/CILP/FUT8	4
GO:0007602	GO:0007602	phototransduction	2/88	59/18862	0.031007368	0.031007368	0.352134856	PPEF1/GUCA1A	2
GO:0018208	GO:0018208	peptidyl-proline modification	2/88	59/18862	0.031007368	0.031007368	0.352134856	P3H3/P4HA1	2
GO:0032663	GO:0032663	regulation of interleukin-2 production	2/88	59/18862	0.031007368	0.031007368	0.352134856	RUNX1/VSIG4	2
GO:0097530	GO:0097530	granulocyte migration	3/88	148/18862	0.032014094	0.032014094	0.352134856	THBS4/SLAMF8/S100A8	3
GO:0010466	GO:0010466	negative regulation of peptidase activity	4/88	257/18862	0.032256297	0.032256297	0.352134856	SPOCK1/CSTA/TIMP1/SLPI	4
GO:0071559	GO:0071559	response to transforming growth factor beta	4/88	257/18862	0.032256297	0.032256297	0.352134856	LRRC32/HTRA3/CILP/FUT8	4
GO:0032623	GO:0032623	interleukin-2 production	2/88	61/18862	0.032966646	0.032966646	0.352134856	RUNX1/VSIG4	2
GO:0033619	GO:0033619	membrane protein proteolysis	2/88	61/18862	0.032966646	0.032966646	0.352134856	ADAM19/TIMP1	2
GO:0046883	GO:0046883	regulation of hormone secretion	4/88	260/18862	0.033449472	0.033449472	0.352134856	C1QTNF3/GRP/SPP1/SCG5	4
GO:0002793	GO:0002793	positive regulation of peptide secretion	3/88	151/18862	0.03368068	0.03368068	0.352134856	C1QTNF3/GRP/S100A8	3
GO:0050770	GO:0050770	regulation of axonogenesis	3/88	151/18862	0.03368068	0.03368068	0.352134856	FN1/TIAM2/SPP1	3
GO:0045604	GO:0045604	regulation of epidermal cell differentiation	2/88	62/18862	0.033964116	0.033964116	0.352134856	RUNX1/HES5	2
GO:0001837	GO:0001837	epithelial to mesenchymal transition	3/88	153/18862	0.034816462	0.034816462	0.352134856	DACT3/TWIST1/GSC	3
GO:0051250	GO:0051250	negative regulation of lymphocyte activation	3/88	153/18862	0.034816462	0.034816462	0.352134856	LRRC32/RUNX1/VSIG4	3
GO:1902475	GO:1902475	L-alpha-amino acid transmembrane transport	2/88	63/18862	0.0349733	0.0349733	0.352134856	PRAF2/SLC7A7	2
GO:0030856	GO:0030856	regulation of epithelial cell differentiation	3/88	156/18862	0.036557082	0.036557082	0.352134856	S1PR3/RUNX1/HES5	3
GO:0022898	GO:0022898	regulation of transmembrane transporter activity	4/88	268/18862	0.036756622	0.036756622	0.352134856	DLG4/TWIST1/CNIH3/GEM	4
GO:0007585	GO:0007585	respiratory gaseous exchange by respiratory system	2/88	65/18862	0.037026299	0.037026299	0.352134856	HNMT/FUT8	2
GO:0045824	GO:0045824	negative regulation of innate immune response	2/88	65/18862	0.037026299	0.037026299	0.352134856	VSIG4/SLAMF8	2
GO:0009584	GO:0009584	detection of visible light	2/88	66/18862	0.038069859	0.038069859	0.352134856	PPEF1/GUCA1A	2
GO:0015807	GO:0015807	L-amino acid transport	2/88	66/18862	0.038069859	0.038069859	0.352134856	PRAF2/SLC7A7	2
GO:0042130	GO:0042130	negative regulation of T cell proliferation	2/88	66/18862	0.038069859	0.038069859	0.352134856	LRRC32/VSIG4	2
GO:0010812	GO:0010812	negative regulation of cell-substrate adhesion	2/88	67/18862	0.039124627	0.039124627	0.352134856	SPOCK1/LGALS1	2
GO:0010611	GO:0010611	regulation of cardiac muscle hypertrophy	2/88	68/18862	0.040190476	0.040190476	0.352134856	LMCD1/FOXO1	2
GO:0045682	GO:0045682	regulation of epidermis development	2/88	69/18862	0.041267283	0.041267283	0.352134856	RUNX1/HES5	2
GO:0001558	GO:0001558	regulation of cell growth	5/88	406/18862	0.041374373	0.041374373	0.352134856	FN1/DACT3/SPOCK1/SPP1/S100A8	5
GO:0032409	GO:0032409	regulation of transporter activity	4/88	283/18862	0.043450895	0.043450895	0.352134856	DLG4/TWIST1/CNIH3/GEM	4
GO:0014743	GO:0014743	regulation of muscle hypertrophy	2/88	71/18862	0.043453281	0.043453281	0.352134856	LMCD1/FOXO1	2
GO:0048708	GO:0048708	astrocyte differentiation	2/88	72/18862	0.044562229	0.044562229	0.352134856	S100A8/HES5	2
GO:0060485	GO:0060485	mesenchyme development	4/88	287/18862	0.045344906	0.045344906	0.352134856	FN1/DACT3/TWIST1/GSC	4
GO:0031016	GO:0031016	pancreas development	2/88	73/18862	0.045681649	0.045681649	0.352134856	NKX3-2/FOXO1	2
GO:0048644	GO:0048644	muscle organ morphogenesis	2/88	73/18862	0.045681649	0.045681649	0.352134856	TPM1/GSC	2
GO:0003183	GO:0003183	mitral valve morphogenesis	1/88	10/18862	0.045697917	0.045697917	0.352134856	TWIST1	1
GO:0006547	GO:0006547	histidine metabolic process	1/88	10/18862	0.045697917	0.045697917	0.352134856	HNMT	1
GO:0018401	GO:0018401	peptidyl-proline hydroxylation to 4-hydroxy-L-proline	1/88	10/18862	0.045697917	0.045697917	0.352134856	P4HA1	1
GO:0031284	GO:0031284	positive regulation of guanylate cyclase activity	1/88	10/18862	0.045697917	0.045697917	0.352134856	GUCA1A	1
GO:0032000	GO:0032000	positive regulation of fatty acid beta-oxidation	1/88	10/18862	0.045697917	0.045697917	0.352134856	TWIST1	1
GO:0033860	GO:0033860	regulation of NAD(P)H oxidase activity	1/88	10/18862	0.045697917	0.045697917	0.352134856	SLAMF8	1
GO:0035768	GO:0035768	endothelial cell chemotaxis to fibroblast growth factor	1/88	10/18862	0.045697917	0.045697917	0.352134856	FGF16	1
GO:0042135	GO:0042135	neurotransmitter catabolic process	1/88	10/18862	0.045697917	0.045697917	0.352134856	HNMT	1
GO:0045843	GO:0045843	negative regulation of striated muscle tissue development	1/88	10/18862	0.045697917	0.045697917	0.352134856	TWIST1	1
GO:0048712	GO:0048712	negative regulation of astrocyte differentiation	1/88	10/18862	0.045697917	0.045697917	0.352134856	HES5	1
GO:0048715	GO:0048715	negative regulation of oligodendrocyte differentiation	1/88	10/18862	0.045697917	0.045697917	0.352134856	HES5	1
GO:0072173	GO:0072173	metanephric tubule morphogenesis	1/88	10/18862	0.045697917	0.045697917	0.352134856	HES5	1
GO:0097084	GO:0097084	vascular associated smooth muscle cell development	1/88	10/18862	0.045697917	0.045697917	0.352134856	SGCB	1
GO:1901725	GO:1901725	regulation of histone deacetylase activity	1/88	10/18862	0.045697917	0.045697917	0.352134856	PRKD1	1
GO:1905522	GO:1905522	negative regulation of macrophage migration	1/88	10/18862	0.045697917	0.045697917	0.352134856	SLAMF8	1
GO:2000480	GO:2000480	negative regulation of cAMP-dependent protein kinase activity	1/88	10/18862	0.045697917	0.045697917	0.352134856	PKIG	1
GO:2000508	GO:2000508	regulation of dendritic cell chemotaxis	1/88	10/18862	0.045697917	0.045697917	0.352134856	SLAMF8	1
GO:2000544	GO:2000544	regulation of endothelial cell chemotaxis to fibroblast growth factor	1/88	10/18862	0.045697917	0.045697917	0.352134856	FGF16	1
GO:0010721	GO:0010721	negative regulation of cell development	3/88	174/18862	0.047919254	0.047919254	0.352134856	S1PR3/SPP1/HES5	3
GO:0052548	GO:0052548	regulation of endopeptidase activity	5/88	426/18862	0.049070136	0.049070136	0.352134856	SPOCK1/CSTA/TIMP1/SLPI/S100A8	5
GO:0030500	GO:0030500	regulation of bone mineralization	2/88	76/18862	0.049101552	0.049101552	0.352134856	TWIST1/MGP	2
GO:0051047	GO:0051047	positive regulation of secretion	4/88	295/18862	0.049270324	0.049270324	0.352134856	C1QTNF3/GRP/SPP1/S100A8	4
GO:0007565	GO:0007565	female pregnancy	3/88	177/18862	0.049963447	0.049963447	0.352134856	MAGED2/TIMP1/SPP1	3
GO:2001257	GO:2001257	regulation of cation channel activity	3/88	177/18862	0.049963447	0.049963447	0.352134856	DLG4/CNIH3/GEM	3
