# Supplementary material for: LINC01614 is a promising diagnostic and prognostic marker in HNSC linked to the tumor microenvironment and oncogenic function
Source: Front Genet. 2024 Apr 9;15:1337525. doi: 10.3389/fgene.2024.1337525 (PMC11035733; doi:10.3389/fgene.2024.1337525)
Supplement: Supplementary file 3 [file DataSheet1.ZIP › Table Supplementary/Table S4.csv]

#node1	node2	node1_string_id	node2_string_id	neighborhood_on_chromosome	gene_fusion	phylogenetic_cooccurrence	homology	coexpression	experimentally_determined_interaction	database_annotated	automated_textmining	combined_score
ANXA5	MMP11	9606.ENSP00000296511	9606.ENSP00000215743	0	0	0	0	0	0	0	0.452	0.452
ANXA5	LGALS1	9606.ENSP00000296511	9606.ENSP00000215909	0	0	0	0	0.234	0.06	0	0.326	0.473
ANXA5	TIMP1	9606.ENSP00000296511	9606.ENSP00000218388	0	0	0	0	0.151	0	0	0.341	0.416
ANXA5	SPP1	9606.ENSP00000296511	9606.ENSP00000378517	0	0	0	0	0.062	0	0	0.391	0.404
ANXA5	S100A8	9606.ENSP00000296511	9606.ENSP00000357722	0	0	0	0	0	0.29	0	0.218	0.421
ANXA5	DLG4	9606.ENSP00000296511	9606.ENSP00000382428	0	0	0	0	0	0.061	0	0.448	0.46
ANXA5	FOXO1	9606.ENSP00000296511	9606.ENSP00000368880	0	0	0	0	0	0	0	0.493	0.493
ANXA5	FN1	9606.ENSP00000296511	9606.ENSP00000346839	0	0	0	0	0.103	0	0	0.618	0.642
ARHGEF40	RAB3IL1	9606.ENSP00000298694	9606.ENSP00000378313	0	0	0	0	0.08	0	0	0.406	0.43
ARMC9	TXNDC15	9606.ENSP00000484804	9606.ENSP00000351157	0	0	0	0	0	0	0	0.63	0.63
BACH2	FOXO1	9606.ENSP00000257749	9606.ENSP00000368880	0	0	0	0	0.062	0	0	0.398	0.411
BACH2	C1QTNF6	9606.ENSP00000257749	9606.ENSP00000338812	0	0	0	0	0	0	0	0.5	0.499
C1QTNF6	VSIG4	9606.ENSP00000338812	9606.ENSP00000363869	0	0	0	0	0	0	0	0.481	0.481
CD163	MSR1	9606.ENSP00000352071	9606.ENSP00000262101	0	0	0	0.642	0.333	0	0	0.755	0.511
CD163	SLAMF8	9606.ENSP00000352071	9606.ENSP00000289707	0	0	0	0	0.557	0	0	0.067	0.569
CD163	TNFSF12	9606.ENSP00000352071	9606.ENSP00000293825	0	0	0	0	0	0	0	0.976	0.976
CD163	MS4A4A	9606.ENSP00000352071	9606.ENSP00000338648	0	0	0	0	0.541	0	0	0.391	0.708
CD163	FN1	9606.ENSP00000352071	9606.ENSP00000346839	0	0	0	0	0	0	0	0.716	0.716
CD163	SLC7A7	9606.ENSP00000352071	9606.ENSP00000380666	0	0	0	0	0.554	0	0	0.06	0.563
CD163	VSIG4	9606.ENSP00000352071	9606.ENSP00000363869	0	0	0	0	0.824	0	0	0.407	0.891
CNIH3	DLG4	9606.ENSP00000272133	9606.ENSP00000382428	0	0	0	0	0.065	0	0.54	0.149	0.602
CNPY4	ISLR	9606.ENSP00000262932	9606.ENSP00000249842	0	0	0	0	0	0.142	0	0.432	0.492
CSTA	TGM1	9606.ENSP00000264474	9606.ENSP00000206765	0	0	0	0	0.096	0	0.6	0.643	0.859
CSTA	S100A8	9606.ENSP00000264474	9606.ENSP00000357722	0	0	0	0	0.526	0	0	0.327	0.667
DACT1	DACT3	9606.ENSP00000337439	9606.ENSP00000375783	0	0	0	0.606	0.062	0.182	0	0.766	0.438
DLG4	GUCY1B3	9606.ENSP00000382428	9606.ENSP00000264424	0	0	0	0	0.097	0.244	0	0.413	0.564
DLG4	FN1	9606.ENSP00000382428	9606.ENSP00000346839	0	0	0	0	0	0	0	0.682	0.682
DRP2	SGCB	9606.ENSP00000378635	9606.ENSP00000370839	0	0	0	0	0	0.142	0	0.336	0.406
FGF16	FN1	9606.ENSP00000399324	9606.ENSP00000346839	0	0	0	0	0	0	0	0.607	0.607
FN1	MMP11	9606.ENSP00000346839	9606.ENSP00000215743	0	0	0	0	0.081	0	0	0.661	0.676
FN1	LGALS1	9606.ENSP00000346839	9606.ENSP00000215909	0	0	0	0	0.111	0.074	0	0.7	0.732
FN1	TIMP1	9606.ENSP00000346839	9606.ENSP00000218388	0	0	0	0	0.112	0	0	0.744	0.763
FN1	IBSP	9606.ENSP00000346839	9606.ENSP00000226284	0	0	0	0	0	0	0	0.616	0.616
FN1	MGP	9606.ENSP00000346839	9606.ENSP00000228938	0	0	0	0	0.09	0	0	0.818	0.828
FN1	TWIST1	9606.ENSP00000346839	9606.ENSP00000242261	0	0	0	0	0.144	0	0	0.689	0.723
FN1	SDC2	9606.ENSP00000346839	9606.ENSP00000307046	0	0	0	0	0.15	0.27	0.9	0.888	0.992
FN1	THBS4	9606.ENSP00000346839	9606.ENSP00000339730	0	0	0	0	0	0	0	0.641	0.641
FN1	SLPI	9606.ENSP00000346839	9606.ENSP00000342082	0	0	0	0	0.053	0	0	0.411	0.419
FN1	P3H3	9606.ENSP00000346839	9606.ENSP00000478600	0	0	0	0	0.062	0	0	0.456	0.468
FN1	S100A8	9606.ENSP00000346839	9606.ENSP00000357722	0	0	0	0	0	0	0	0.469	0.469
FN1	SPP1	9606.ENSP00000346839	9606.ENSP00000378517	0	0	0	0	0.102	0	0	0.981	0.983
FOXO1	TWIST1	9606.ENSP00000368880	9606.ENSP00000242261	0	0	0	0	0	0	0.9	0.262	0.923
FUT8	ST6GAL2	9606.ENSP00000353910	9606.ENSP00000386942	0	0	0	0	0	0	0	0.471	0.471
GRP	PRKD1	9606.ENSP00000256857	9606.ENSP00000333568	0	0	0	0	0	0	0	0.456	0.456
IBSP	SPARCL1	9606.ENSP00000226284	9606.ENSP00000414856	0	0	0	0	0.132	0	0	0.443	0.496
IBSP	MGP	9606.ENSP00000226284	9606.ENSP00000228938	0	0	0	0	0	0	0	0.601	0.601
IBSP	NKX3-2	9606.ENSP00000226284	9606.ENSP00000371875	0	0	0	0	0	0	0	0.621	0.621
IBSP	SPP1	9606.ENSP00000226284	9606.ENSP00000378517	0	0	0	0	0.089	0	0	0.911	0.916
P3H3	P4HA1	9606.ENSP00000478600	9606.ENSP00000263556	0	0	0	0	0	0	0.9	0.404	0.937
LGALS1	TIMP1	9606.ENSP00000215909	9606.ENSP00000218388	0	0	0	0	0.304	0	0	0.216	0.431
LRRC32	RGS16	9606.ENSP00000384126	9606.ENSP00000356529	0	0	0	0	0	0.056	0	0.452	0.46
MGP	SPP1	9606.ENSP00000228938	9606.ENSP00000378517	0	0	0	0	0.062	0	0	0.743	0.748
MMP11	TIMP1	9606.ENSP00000215743	9606.ENSP00000218388	0	0	0	0	0.062	0.18	0	0.679	0.732
MS4A4A	SIGLEC9	9606.ENSP00000338648	9606.ENSP00000413861	0	0	0	0	0.408	0	0	0	0.408
MS4A4A	VSIG4	9606.ENSP00000338648	9606.ENSP00000363869	0	0	0	0	0.545	0	0	0.374	0.702
MSR1	VSIG4	9606.ENSP00000262101	9606.ENSP00000363869	0	0	0	0	0.388	0	0	0.162	0.465
RABGGTA	TGM1	9606.ENSP00000382341	9606.ENSP00000206765	0	0	0	0	0	0	0	0.647	0.647
RUNX1	SPP1	9606.ENSP00000300305	9606.ENSP00000378517	0	0	0	0	0.062	0	0	0.394	0.407
RUNX1	ST6GAL2	9606.ENSP00000300305	9606.ENSP00000386942	0	0	0	0	0	0	0	0.642	0.642
SLAMF8	VSIG4	9606.ENSP00000289707	9606.ENSP00000363869	0	0	0	0	0.552	0	0	0.058	0.559
SLPI	TIMP1	9606.ENSP00000342082	9606.ENSP00000218388	0	0	0	0	0.062	0	0	0.4	0.413
SPARCL1	THBS4	9606.ENSP00000414856	9606.ENSP00000339730	0	0	0	0	0.077	0	0	0.4	0.422
SPARCL1	SPOCK1	9606.ENSP00000414856	9606.ENSP00000378401	0	0	0	0	0.459	0	0	0.55	0.746
SPARCL1	SPP1	9606.ENSP00000414856	9606.ENSP00000378517	0	0	0	0	0.11	0	0	0.377	0.422
SPP1	TIMP1	9606.ENSP00000378517	9606.ENSP00000218388	0	0	0	0	0.143	0	0	0.651	0.688
SPP1	THBS4	9606.ENSP00000378517	9606.ENSP00000339730	0	0	0	0	0	0	0.5	0.325	0.648
