# Supplementary material for: LINC01614 is a promising diagnostic and prognostic marker in HNSC linked to the tumor microenvironment and oncogenic function
Source: Front Genet. 2024 Apr 9;15:1337525. doi: 10.3389/fgene.2024.1337525 (PMC11035733; doi:10.3389/fgene.2024.1337525)
Supplement: Supplementary file 3 [file DataSheet1.ZIP › Table Supplementary/Table S5.csv]

miRNA	refseqid	gene	duplex	start	end	bindingp	energy	seed	accessibility	au	phylopstem	phylopflank	me	number_of_pairings	binding_region_length	longest_consecutive_pairings	position	validated	TargetScan	miRDB
hsa-miR-10a-5p	NM_001321074	DLG4	TACCCTGTAGATCCGAATTTGTG#TGGGGTCTGGGGGGG#..((((.(((((((.(.......#).))))))).)))).	3706	3721	1	-20.3	0	7.65E-09	0.324	0.073132829	-0.098101753	-7.236136814	12	15	7	3UTR	MIRT047670	0	0
hsa-miR-10a-5p	NM_001321075	DLG4	TACCCTGTAGATCCGAATTTGTG#TGGGGTCTGGGGGGG#..((((.(((((((.(.......#).))))))).)))).	2865	2880	1	-20.3	0	7.65E-09	0.324	0	0	-7.236136814	12	15	7	3UTR	MIRT047670	0	0
hsa-miR-10a-5p	NM_001321076	DLG4	TACCCTGTAGATCCGAATTTGTG#TGGGGTCTGGGGGGG#..((((.(((((((.(.......#).))))))).)))).	2531	2546	1	-20.3	0	7.65E-09	0.324	0	0	-7.236136814	12	15	7	3UTR	MIRT047670	0	0
hsa-miR-10a-5p	NM_001321077	DLG4	TACCCTGTAGATCCGAATTTGTG#TGGGGTCTGGGGGGG#..((((.(((((((.(.......#).))))))).)))).	2522	2537	1	-20.3	0	7.65E-09	0.324	0	0	-7.236136814	12	15	7	3UTR	MIRT047670	0	0
hsa-miR-10a-5p	XM_011523702	DLG4	TACCCTGTAGATCCGAATTTGTG#TGGGGTCTGGGGGGG#..((((.(((((((.(.......#).))))))).)))).	2382	2397	1	-20.3	0	7.65E-09	0.324	0	0	-7.236136814	12	15	7	3UTR	MIRT047670	0	0
hsa-miR-10a-5p	XM_024450629	DLG4	TACCCTGTAGATCCGAATTTGTG#TGGGGTCTGGGGGGG#..((((.(((((((.(.......#).))))))).)))).	2379	2394	1	-20.3	0	7.65E-09	0.324	0	0	-7.236136814	12	15	7	3UTR	MIRT047670	0	0
hsa-miR-10a-5p	NM_001365	DLG4	TACCCTGTAGATCCGAATTTGTG#TGGGGTCTGGGGGGG#..((((.(((((((.(.......#).))))))).)))).	3715	3730	1	-20.3	0	7.65E-09	0.324	0.073132829	-0.098101753	-7.236136814	12	15	7	3UTR	MIRT047670	0	0
hsa-miR-10a-5p	NM_001369566	DLG4	TACCCTGTAGATCCGAATTTGTG#TGGGGTCTGGGGGGG#..((((.(((((((.(.......#).))))))).)))).	2621	2636	1	-20.3	0	7.65E-09	0.324	0	0	-7.236136814	12	15	7	3UTR	MIRT047670	0	0
hsa-miR-10a-5p	NM_001128827	DLG4	TACCCTGTAGATCCGAATTTGTG#TGGGGTCTGGGGGGG#..((((.(((((((.(.......#).))))))).)))).	2856	2871	1	-20.3	0	7.65E-09	0.324	0	0	-7.236136814	12	15	7	3UTR	MIRT047670	0	0
hsa-miR-1193	NM_000474	TWIST1	GGGATGGTAGACCGGTGACGTGC#ACGGGCAGCGGCACCATCCTC#((((((((.(.(((.((.(((..#)))..)).)))))))))))).	1155	1176	1	-22.8	1	0.002093885	0.456	0	0	-8.55418814	17	21	12	3UTR	MIRT464953	0	0
hsa-miR-122-5p	NM_152686	DNAJC18	TGGAGTGTGACAATGGTGTTTG#ACGCCACTGCACTCCACTCCAT#(((((((.((((.((((((...#)))))).))...))))))))).	2981	3003	1	-19.7	1	0.152844	0.603	0	0	-7.540339988	17	22	9	3UTR	MIRT023268	0	1
hsa-miR-124-3p	XM_005254646	TPM1	TAAGGCACGCGGTGAATGCCAA#TGGCAGGTTTATTTTTCACTGTGAGTGAGGTGCTTA#..(((((((((((((((((((.#))))).........)))))))).......)))))).	1042	1078	1	-20.7	1	0.000159071	0.632	0	0	-4.957000719	19	36	8	3UTR	MIRT023135	0	0
hsa-miR-124-3p	NM_001330346	TPM1	TAAGGCACGCGGTGAATGCCAA#GGCACACACTGTGCTTTC#.(((((((..((((..((((..#))))..))))))))))).	959	977	1	-18.9	1	0.001122825	0.529	0	0	-7.060719604	15	18	11	3UTR	MIRT023135	0	0
hsa-miR-124-3p	NM_001365779	TPM1	TAAGGCACGCGGTGAATGCCAA#GGCACACACTGTGCTTTC#.(((((((..((((..((((..#))))..))))))))))).	1111	1129	1	-18.9	1	0.001122825	0.529	0	0	-7.060719604	15	18	11	3UTR	MIRT023135	0	0
hsa-miR-124-3p	NM_001365780	TPM1	TAAGGCACGCGGTGAATGCCAA#GGCACACACTGTGCTTTC#.(((((((..((((..((((..#))))..))))))))))).	880	898	1	-18.9	1	0.001122825	0.529	0	0	-7.060719604	15	18	11	3UTR	MIRT023135	0	0
hsa-miR-124-3p	NM_001365782	TPM1	TAAGGCACGCGGTGAATGCCAA#TGGCATGTGCCTGCTGCCTTAG#(((((((.(((((..((((((.#))))))..))).))))))))).	2091	2113	1	-26	1	6.60E-05	0.544	0	0	-7.843498853	18	22	9	3UTR	MIRT023135	0	0
hsa-miR-124-3p	NM_000366	TPM1	TAAGGCACGCGGTGAATGCCAA#GGCACACACTGTGCTTTC#.(((((((..((((..((((..#))))..))))))))))).	1111	1129	1	-18.9	1	0.001122825	0.529	1.380681429	1.771770341	-7.060719604	15	18	11	3UTR	MIRT023135	0	0
hsa-miR-124-3p	NM_001018005	TPM1	TAAGGCACGCGGTGAATGCCAA#GGCACACACTGTGCTTTC#.(((((((..((((..((((..#))))..))))))))))).	1063	1081	1	-18.9	1	0.001122825	0.529	0	0	-7.060719604	15	18	11	3UTR	MIRT023135	0	0
hsa-miR-124-3p	XM_005274140	RAB3IL1	TAAGGCACGCGGTGAATGCCAA#TGGCCATCCTGTGCCTTGT#(((((((((.((((...((((.#)))))))).))))))))).	1823	1842	1	-22.1	1	0.0141994	0.368	0	0	-6.148579555	17	19	9	3UTR	MIRT022429	0	0
hsa-miR-1248	NM_031939	MRO	ACCTTCTTGTATAAGCACTGTGCTAAA#TGGCAAGTGCCAGGCAGGAATGGA#.(((((((((....(((((.(((((..#))))))))))...))))))).)).	2429	2453	1	-22.4	1	7.85E-05	0.515	0	0	-12.11087315	19	24	10	3UTR	MIRT709050	0	0
hsa-miR-1248	XM_011526226	MRO	ACCTTCTTGTATAAGCACTGTGCTAAA#TGGCAAGTGCCAGGCAGGAATGGA#.(((((((((....(((((.(((((..#))))))))))...))))))).)).	2258	2282	1	-22.4	1	7.85E-05	0.515	0	0	-12.11087315	19	24	10	3UTR	MIRT709050	0	0
hsa-miR-1248	NM_001369508	MRO	ACCTTCTTGTATAAGCACTGTGCTAAA#TGGCAAGTGCCAGGCAGGAATGGA#.(((((((((....(((((.(((((..#))))))))))...))))))).)).	2381	2405	1	-22.4	1	7.85E-05	0.515	0	0	-12.11087315	19	24	10	3UTR	MIRT709050	0	0
hsa-miR-1248	NM_001127174	MRO	ACCTTCTTGTATAAGCACTGTGCTAAA#TGGCAAGTGCCAGGCAGGAATGGA#.(((((((((....(((((.(((((..#))))))))))...))))))).)).	2103	2127	1	-22.4	1	7.85E-05	0.515	0.14852236	-0.016500499	-12.11087315	19	24	10	3UTR	MIRT709050	0	0
hsa-miR-1248	NM_001127174	MRO	ACCTTCTTGTATAAGCACTGTGCTAAA#TAGCAGTTAGTGTTGTACAGAAGA#..((((.(((((.((((((((((((..#)))))..)))))))))))))))).	4574	4598	1	-21.2	0	0.000934578	0.603	1.39612775	1.46629468	-7.789817867	21	24	16	3UTR	MIRT709050	0	0
hsa-miR-1248	NM_001127175	MRO	ACCTTCTTGTATAAGCACTGTGCTAAA#TAGCAGTTAGTGTTGTACAGAAGA#..((((.(((((.((((((((((((..#)))))..)))))))))))))))).	4641	4665	1	-21.2	0	0.000934578	0.603	0.787628286	1.348630275	-7.789817867	21	24	16	3UTR	MIRT709050	0	0
hsa-miR-1248	NM_001127176	MRO	ACCTTCTTGTATAAGCACTGTGCTAAA#TGGCAAGTGCCAGGCAGGAATGGA#.(((((((((....(((((.(((((..#))))))))))...))))))).)).	2326	2350	1	-22.4	1	7.85E-05	0.515	0.02559	-0.247666558	-12.11087315	19	24	10	3UTR	MIRT709050	0	0
hsa-miR-1248	NM_001127176	MRO	ACCTTCTTGTATAAGCACTGTGCTAAA#TAGCAGTTAGTGTTGTACAGAAGA#..((((.(((((.((((((((((((..#)))))..)))))))))))))))).	4797	4821	1	-21.2	0	0.000934578	0.603	0.787628286	1.348630275	-7.789817867	21	24	16	3UTR	MIRT709050	0	0
hsa-miR-1249-3p	NM_138715	MSR1	ACGCCCTTCCCCCCCTTCTTCA#TGAAGTCAGTCAACATTTACAACCAAAGGGCGGGGGGGGGGGTGGGGGGTG#((.((((.(((((((((((...#.))))))))))).)))).)).	2282	2333	1	-34.6	0	0.00516174	0.441	2.8454	2.392132558	-7.80874885	17	21	11	3UTR	MIRT723020	0	0
hsa-miR-1249-3p	NM_002445	MSR1	ACGCCCTTCCCCCCCTTCTTCA#AAGCTATACTGGGGGAGGAACAGGGCT#..(((((((((((((.......#.))))).)))..))))).	2181	2208	1	-25.2	1	0.003685829	0.588	0	0	-5.1900498	13	18	5	3UTR	MIRT723020	0	0
hsa-miR-1249-5p	NM_001287135	CDK14	AGGAGGGAGGAGATGGGCCAAGTT#CCCAAACCCCTCTCACTCCCTCCC#.((((((((((((.(((.......#.))).)))).)))))))).	4010	4034	1	-28.7	1	0.9946188	0.456	0	0	-4.650164755	15	19	8	3UTR	MIRT487697	0	0
hsa-miR-1249-5p	NM_001287136	CDK14	AGGAGGGAGGAGATGGGCCAAGTT#CCCAAACCCCTCTCACTCCCTCCC#.((((((((((((.(((.......#.))).)))).)))))))).	3722	3746	1	-28.7	1	0.9946188	0.456	-0.460683562	-0.119004731	-4.650164755	15	19	8	3UTR	MIRT487697	0	0
hsa-miR-1249-5p	NM_001287137	CDK14	AGGAGGGAGGAGATGGGCCAAGTT#CCCAAACCCCTCTCACTCCCTCCC#.((((((((((((.(((.......#.))).)))).)))))))).	3627	3651	1	-28.7	1	0.9946188	0.456	-0.460683562	-0.119004731	-4.650164755	15	19	8	3UTR	MIRT487697	0	0
hsa-miR-1249-5p	NM_012395	CDK14	AGGAGGGAGGAGATGGGCCAAGTT#CCCAAACCCCTCTCACTCCCTCCC#.((((((((((((.(((.......#.))).)))).)))))))).	3793	3817	1	-28.7	1	0.9946188	0.456	-0.460683562	-0.119004731	-4.650164755	15	19	8	3UTR	MIRT487697	0	0
hsa-miR-125a-3p	NM_001142351	ST6GAL2	ACAGGTGAGGTTCTTGGGAGCC#TCCCAGGGAGCTGACCTT#..((((.((.(((((((((...#))))))))).)).)))).	4924	4942	1	-24.7	0	0.000264019	0.5	3.041748778	0.937685314	-7.743193723	15	18	9	3UTR	MIRT783233	0	1
hsa-miR-125a-3p	NM_005226	S1PR3	ACAGGTGAGGTTCTTGGGAGCC#GGGGCCCAAGGAATCACCA#...(((((..((((((((..((#))..)))))))).))))).	1654	1673	0.961538462	-22.8	0	0.07075536	0.456	-0.05687283	-0.450061681	-8.81343632	15	19	8	3UTR	MIRT676953	0	0
hsa-miR-1273h-5p	NM_031939	MRO	CTGGGAGGTCAAGGCTGCAGT#ACTGCAACCTCCACCTCCTGGG#(((((((((..(((.((((((#)))))).)))..))))))))).	4446	4468	1	-27.7	1	0.000936423	0.426	0	0	-8.74030495	18	22	9	3UTR	MIRT676406	0	0
hsa-miR-1273h-5p	NM_031939	MRO	CTGGGAGGTCAAGGCTGCAGT#CTGCTCACCTTGGTCTCCCAA#.(((((((((((((..((((.#))))...))))))))))))).	4613	4634	1	-25.6	1	6.10E-06	0.426	0	0	-4.761823478	17	21	13	3UTR	MIRT676406	0	0
hsa-miR-1273h-5p	XM_011526226	MRO	CTGGGAGGTCAAGGCTGCAGT#GCTTGCAGGGGCATCTTTGGCTTCTCAT#.(((((((((((((.(((...#.))).))))))))))))).	1333	1361	1	-22.4	1	0.001810134	0.574	0	0	-4.528774398	16	19	13	3UTR	MIRT676406	0	0
hsa-miR-1273h-5p	NM_001369508	MRO	CTGGGAGGTCAAGGCTGCAGT#ACTGCAACCTCCACCTCCTGGG#(((((((((..(((.((((((#)))))).)))..))))))))).	4398	4420	1	-27.7	1	0.000936423	0.426	0	0	-8.74030495	18	22	9	3UTR	MIRT676406	0	0
hsa-miR-1273h-5p	NM_001369508	MRO	CTGGGAGGTCAAGGCTGCAGT#CTGCTCACCTTGGTCTCCCAA#.(((((((((((((..((((.#))))...))))))))))))).	4565	4586	1	-25.6	1	6.10E-06	0.426	0	0	-4.761823478	17	21	13	3UTR	MIRT676406	0	0
hsa-miR-1273h-5p	NM_001127174	MRO	CTGGGAGGTCAAGGCTGCAGT#ACTGCAACCTCCACCTCCTGGG#(((((((((..(((.((((((#)))))).)))..))))))))).	4120	4142	1	-27.7	1	0.000936423	0.426	0.079204844	-0.174949517	-8.74030495	18	22	9	3UTR	MIRT676406	0	0
hsa-miR-1273h-5p	NM_001127174	MRO	CTGGGAGGTCAAGGCTGCAGT#CTGCTCACCTTGGTCTCCCAA#.(((((((((((((..((((.#))))...))))))))))))).	4287	4308	1	-25.6	1	6.10E-06	0.426	0.878884385	1.621857095	-4.761823478	17	21	13	3UTR	MIRT676406	0	0
hsa-miR-1273h-5p	NM_001127175	MRO	CTGGGAGGTCAAGGCTGCAGT#ACTGCAACCTCCACCTCCTGGG#(((((((((..(((.((((((#)))))).)))..))))))))).	4187	4209	1	-27.7	1	0.000936423	0.426	0.374315333	1.004073269	-8.74030495	18	22	9	3UTR	MIRT676406	0	0
hsa-miR-1273h-5p	NM_001127175	MRO	CTGGGAGGTCAAGGCTGCAGT#CTGCTCACCTTGGTCTCCCAA#.(((((((((((((..((((.#))))...))))))))))))).	4354	4375	1	-25.6	1	6.10E-06	0.426	2.302271077	1.733068755	-4.761823478	17	21	13	3UTR	MIRT676406	0	0
hsa-miR-1273h-5p	NM_001127176	MRO	CTGGGAGGTCAAGGCTGCAGT#ACTGCAACCTCCACCTCCTGGG#(((((((((..(((.((((((#)))))).)))..))))))))).	4343	4365	1	-27.7	1	0.000936423	0.426	1.653986859	1.466704743	-8.74030495	18	22	9	3UTR	MIRT676406	0	0
hsa-miR-1273h-5p	NM_001127176	MRO	CTGGGAGGTCAAGGCTGCAGT#CTGCTCACCTTGGTCTCCCAA#.(((((((((((((..((((.#))))...))))))))))))).	4510	4531	1	-25.6	1	6.10E-06	0.426	1.706923385	2.101338579	-4.761823478	17	21	13	3UTR	MIRT676406	0	0
hsa-miR-130b-5p	NM_000692	ALDH1B1	ACTCTTTCCCTGTTGCACTAC#GTGGTTGCCAGGGGATAGAGG#.(((((((((((..(((((((#))))).))))))))).)))).	2508	2529	1	-21.2	1	0.001351433	0.559	0	0	-5.939295368	18	21	9	3UTR	MIRT038303	0	0
hsa-miR-130b-5p	NM_000692	ALDH1B1	ACTCTTTCCCTGTTGCACTAC#GGGAAGGAGTA#((((((((((...........#)))))))))).	2213	2224	1	-16.6	1	0.000905741	0.647	0	0	-13.2236214	10	11	10	3UTR	MIRT038303	0	0
hsa-miR-1321	NM_001287135	CDK14	CAGGGAGGTGAATGTGAT#ATCATATTCTCCCTCTGC#(((((.((.(((((((((#))))))))).))))))).	4059	4077	1	-18.9	0	0.3921511	0.515	0	0	-6.894922866	16	18	9	3UTR	MIRT487711	0	0
hsa-miR-146a-5p	NM_032528	ST6GAL2	TGAGAACTGAATTCCATGGGTT#CCATGATTCAAGTTCTCT#.(((((((((((..(((((...#)))))))))).)))))).	5522	5540	1	-18.5	1	0.1962614	0.647	0	0	-5.939295368	16	18	10	3UTR	MIRT446133	0	0
hsa-miR-146b-5p	NM_032528	ST6GAL2	TGAGAACTGAATTCCATAGGCTG#GCCATGATTCAAGTTCTCT#.(((((((((((..(((.(((..#))))))))))).)))))).	5521	5540	1	-18	1	0.1962614	0.647	0	0	-5.939295368	17	19	11	3UTR	MIRT446132	0	0
hsa-miR-15a-5p	NM_002015	FOXO1	TAGCAGCACATAATGGTTTGTG#GCAAAGACATTTTTCCTGTACAGGATGTTTGCCCAATGTGTGCAGGTTATGTGCTGCTGT#((((((((((((((...((((.#.)))))))))))))))))).	2561	2621	1	-22.5	1	9.20E-06	0.559	0	0	-4.906073087	18	20	18	3UTR	MIRT051345	1	0
hsa-miR-181b-5p	NM_001278233	LMCD1	AACATTCATTGCTGTCGGTGGGT#GCCCACCCACAGCCAGAATC#...((((...(((((.(((((((#))))))).)))))..)))).	1131	1151	1	-22.6	0	0.05946254	0.382	2.020463714	1.536721541	-11.36012033	16	20	7	3UTR	MIRT047240	0	0
hsa-miR-182-5p	NM_198158	MITF	TTTGGCAATGGTAGAACTCACACT#TTGCCATTGCCT#...(((((((((((..........#))))))))))).	3736	3748	1	-17.7	0	0.4386668	0.426	0	0	-7.483038834	11	12	11	3UTR	MIRT001990	1	1
hsa-miR-182-5p	NM_198159	MITF	TTTGGCAATGGTAGAACTCACACT#TTGCCATTGCCT#...(((((((((((..........#))))))))))).	4060	4072	1	-17.7	0	0.4386668	0.426	0	0	-7.483038834	11	12	11	3UTR	MIRT001990	1	1
hsa-miR-182-5p	NM_198177	MITF	TTTGGCAATGGTAGAACTCACACT#TTGCCATTGCCT#...(((((((((((..........#))))))))))).	3945	3957	1	-17.7	0	0.4386668	0.426	1.416152	2.147758065	-7.483038834	11	12	11	3UTR	MIRT001990	1	1
hsa-miR-182-5p	NM_198178	MITF	TTTGGCAATGGTAGAACTCACACT#TTGCCATTGCCT#...(((((((((((..........#))))))))))).	3568	3580	1	-17.7	0	0.4386668	0.426	0	0	-7.483038834	11	12	11	3UTR	MIRT001990	1	1
hsa-miR-182-5p	NM_006722	MITF	TTTGGCAATGGTAGAACTCACACT#TTGCCATTGCCT#...(((((((((((..........#))))))))))).	3954	3966	1	-17.7	0	0.4386668	0.426	0	0	-7.483038834	11	12	11	3UTR	MIRT001990	1	1
hsa-miR-182-5p	NM_001354604	MITF	TTTGGCAATGGTAGAACTCACACT#TTGCCATTGCCT#...(((((((((((..........#))))))))))).	4078	4090	1	-17.7	0	0.4386668	0.426	0	0	-7.483038834	11	12	11	3UTR	MIRT001990	1	1
hsa-miR-182-5p	NM_000248	MITF	TTTGGCAATGGTAGAACTCACACT#TTGCCATTGCCT#...(((((((((((..........#))))))))))).	3754	3766	1	-17.7	0	0.4386668	0.426	-0.506868545	0.707608598	-7.483038834	11	12	11	3UTR	MIRT001990	1	1
hsa-miR-182-5p	NM_001184967	MITF	TTTGGCAATGGTAGAACTCACACT#TTGCCATTGCCT#...(((((((((((..........#))))))))))).	4011	4023	1	-17.7	0	0.4386668	0.426	-0.506868545	0.707608598	-7.483038834	11	12	11	3UTR	MIRT001990	1	1
hsa-miR-185-5p	NM_032528	ST6GAL2	TGGAGAGAAAGGCAGTTCCTGA#TCATGGAATACCGATGCTCGTCCCAGGGAGCTGACCTTTCTCACTAT#(((.((((((((((((((((..#.)))))))).)))))))).))).	4963	5010	1	-27	0	0.16941	0.5	0	0	-6.969596721	19	23	8	3UTR	MIRT446131	0	0
hsa-miR-185-5p	NM_001142351	ST6GAL2	TGGAGAGAAAGGCAGTTCCTGA#TCATGGAATACCGATGCTCGTCCCAGGGAGCTGACCTTTCTCACTAT#(((.((((((((((((((((..#.)))))))).)))))))).))).	4904	4951	1	-27	0	0.16941	0.5	1.507733471	0.76704441	-6.969596721	19	23	8	3UTR	MIRT446131	0	0
hsa-miR-187-3p	NM_031939	MRO	TCGTGTCTTGTGTTGCAGCCGG#TGGTGTGACACAGATGCGGG#(((((((.(((((((((.(((.#))))))))))))))))))).	2359	2379	1	-22	1	0.000700857	0.397	0	0	-6.251209375	19	20	19	3UTR	MIRT550192	0	0
hsa-miR-187-3p	XM_011526226	MRO	TCGTGTCTTGTGTTGCAGCCGG#TGGTGTGACACAGATGCGGG#(((((((.(((((((((.(((.#))))))))))))))))))).	2188	2208	1	-22	1	0.000700857	0.397	0	0	-6.251209375	19	20	19	3UTR	MIRT550192	0	0
hsa-miR-187-3p	NM_001369508	MRO	TCGTGTCTTGTGTTGCAGCCGG#TGGTGTGACACAGATGCGGG#(((((((.(((((((((.(((.#))))))))))))))))))).	2311	2331	1	-22	1	0.000700857	0.397	0	0	-6.251209375	19	20	19	3UTR	MIRT550192	0	0
hsa-miR-187-3p	NM_001127174	MRO	TCGTGTCTTGTGTTGCAGCCGG#TGGTGTGACACAGATGCGGG#(((((((.(((((((((.(((.#))))))))))))))))))).	2033	2053	1	-22	1	0.000700857	0.397	-0.220867744	-0.363249389	-6.251209375	19	20	19	3UTR	MIRT550192	0	0
hsa-miR-187-3p	NM_001127175	MRO	TCGTGTCTTGTGTTGCAGCCGG#TGGTGTGACACAGATGCGGG#(((((((.(((((((((.(((.#))))))))))))))))))).	2100	2120	1	-22	1	0.000700857	0.397	-0.250561711	-0.165489006	-6.251209375	19	20	19	3UTR	MIRT550192	0	0
hsa-miR-187-3p	NM_001127176	MRO	TCGTGTCTTGTGTTGCAGCCGG#TGGTGTGACACAGATGCGGG#(((((((.(((((((((.(((.#))))))))))))))))))).	2256	2276	1	-22	1	0.000700857	0.397	-0.108031222	0.01089199	-6.251209375	19	20	19	3UTR	MIRT550192	0	0
hsa-miR-1911-3p	NM_031910	C1QTNF6	CACCAGGCATTGTGGTCTCC#GAGCCACCGTGCCTGGC#..((((((((.((((.(((.#))))))).)))))))).	1635	1652	1	-26	1	7.66E-05	0.544	0	0	-8.014824275	15	17	8	3UTR	MIRT489025	0	0
hsa-miR-193b-3p	NM_001278233	LMCD1	AACTGGCCCTCAAAGTCCCGCT#GGTGGTAGATCCTTGAGGGTCAGTA#.((((((((((((.((((((((#)))))..)))..)))))))))))).	1299	1324	0.969230769	-27	1	0.000429026	0.618	3.3157215	1.950573232	-4.650164755	20	25	12	3UTR	MIRT016355	0	0
hsa-miR-197-3p	NM_002928	RGS16	TTCACCACCTTCTCCACCCAGC#GTTGGTGGGGCTCTCTGTGGGGCAAAAAGGTGGTA#...(((((((((((((((((((#)))))...........))))))....)))))))).	988	1023	1	-22.9	0	0.04077068	0.412	0	0	-6.514540194	19	35	8	3UTR	MIRT048122	0	0
hsa-miR-204-5p	NM_021813	BACH2	TTCCCTTTGTCATCCTATGCCT#GGGGATGGGGTGGTGGGCAGTGGGGAAT#((((((((((((((((((.(((#))).))))))))....)))).)))))).	5251	5279	1	-24.6	1	0.0234312	0.515	0	0	-3.937574446	21	28	8	3UTR	MIRT660362	0	0
hsa-miR-204-5p	NM_001170794	BACH2	TTCCCTTTGTCATCCTATGCCT#GGGGATGGGGTGGTGGGCAGTGGGGAAT#((((((((((((((((((.(((#))).))))))))....)))).)))))).	5080	5108	1	-24.6	1	0.0234312	0.515	0	0	-3.937574446	21	28	8	3UTR	MIRT660362	0	0
hsa-miR-210-3p	NM_000248	MITF	CTGTGCGTGTGACAGCGGCTGA#TCACCTGCTGTTGGATGCAGCAA#.(((((((.(((((((((.(((#))).))))))))).))))).)).	4345	4368	0.980769231	-23	1	4.47E-06	0.632	3.143319444	3.409199938	-4.849714496	19	23	9	3UTR	MIRT473190	0	0
hsa-miR-210-3p	NM_001184967	MITF	CTGTGCGTGTGACAGCGGCTGA#TCACCTGCTGTTGGATGCAGCAA#.(((((((.(((((((((.(((#))).))))))))).))))).)).	4602	4625	0.980769231	-23	1	4.47E-06	0.632	3.143319444	3.409199938	-4.849714496	19	23	9	3UTR	MIRT473190	0	0
hsa-miR-210-3p	NM_198158	MITF	CTGTGCGTGTGACAGCGGCTGA#TCACCTGCTGTTGGATGCAGCAA#.(((((((.(((((((((.(((#))).))))))))).))))).)).	4327	4350	1	-23	1	4.47E-06	0.632	0	0	-4.849714496	19	23	9	3UTR	MIRT473190	0	0
hsa-miR-210-3p	NM_198159	MITF	CTGTGCGTGTGACAGCGGCTGA#TCACCTGCTGTTGGATGCAGCAA#.(((((((.(((((((((.(((#))).))))))))).))))).)).	4651	4674	1	-23	1	4.47E-06	0.632	0	0	-4.849714496	19	23	9	3UTR	MIRT473190	0	0
hsa-miR-210-3p	NM_198177	MITF	CTGTGCGTGTGACAGCGGCTGA#TCACCTGCTGTTGGATGCAGCAA#.(((((((.(((((((((.(((#))).))))))))).))))).)).	4536	4559	1	-23	1	4.47E-06	0.632	0	0	-4.849714496	19	23	9	3UTR	MIRT473190	0	0
hsa-miR-210-3p	NM_198178	MITF	CTGTGCGTGTGACAGCGGCTGA#TCACCTGCTGTTGGATGCAGCAA#.(((((((.(((((((((.(((#))).))))))))).))))).)).	4159	4182	1	-23	1	4.47E-06	0.632	0	0	-4.849714496	19	23	9	3UTR	MIRT473190	0	0
hsa-miR-210-3p	NM_006722	MITF	CTGTGCGTGTGACAGCGGCTGA#TCACCTGCTGTTGGATGCAGCAA#.(((((((.(((((((((.(((#))).))))))))).))))).)).	4545	4568	1	-23	1	4.47E-06	0.632	0	0	-4.849714496	19	23	9	3UTR	MIRT473190	0	0
hsa-miR-210-3p	NM_001354604	MITF	CTGTGCGTGTGACAGCGGCTGA#TCACCTGCTGTTGGATGCAGCAA#.(((((((.(((((((((.(((#))).))))))))).))))).)).	4669	4692	1	-23	1	4.47E-06	0.632	0	0	-4.849714496	19	23	9	3UTR	MIRT473190	0	0
hsa-miR-216a-3p	NM_001122607	RUNX1	TCACAGTGGTCTCTGGGATTAT#ATAGTTCCTAACACATGGGACAATTGTGAG#(((((((.(((((.((((((((#))))))))........))))).))))))).	2527	2557	1	-18.6	1	0.000311687	0.632	0	0	-7.108049293	20	30	8	3UTR	MIRT699902	1	0
hsa-miR-223-3p	NM_002015	FOXO1	TGTCAGTTTGTCAAATACCCCA#TGGAAAGTTCTGCTTTGACAAACTGACAA#(((((((((((((((.......#.))))))))))))))).	5112	5141	1	-22	1	0.005863236	0.632	0	0	-4.170623527	15	17	15	3UTR	MIRT006733	1	1
hsa-miR-224-5p	NM_198158	MITF	TCAAGTCACTAGTGGTTCCGTTTAG#CTGGGCAATGAGAATCCTTGGAAACATTGGTGATG#....((((((((((..((((.....#.))))..)))))))))).	3307	3342	1	-18.4	0	0.003444049	0.618	0	0	-10.51506111	14	18	10	3UTR	MIRT701952	0	0
hsa-miR-224-5p	NM_198159	MITF	TCAAGTCACTAGTGGTTCCGTTTAG#CTGGGCAATGAGAATCCTTGGAAACATTGGTGATG#....((((((((((..((((.....#.))))..)))))))))).	3631	3666	1	-18.4	0	0.003444049	0.618	0	0	-10.51506111	14	18	10	3UTR	MIRT701952	0	0
hsa-miR-224-5p	NM_198178	MITF	TCAAGTCACTAGTGGTTCCGTTTAG#CTGGGCAATGAGAATCCTTGGAAACATTGGTGATG#....((((((((((..((((.....#.))))..)))))))))).	3139	3174	1	-18.4	0	0.003444049	0.618	0	0	-10.51506111	14	18	10	3UTR	MIRT701952	0	0
hsa-miR-224-5p	NM_006722	MITF	TCAAGTCACTAGTGGTTCCGTTTAG#CTGGGCAATGAGAATCCTTGGAAACATTGGTGATG#....((((((((((..((((.....#.))))..)))))))))).	3525	3560	1	-18.4	0	0.003444049	0.618	0	0	-10.51506111	14	18	10	3UTR	MIRT701952	0	0
hsa-miR-224-5p	NM_001354604	MITF	TCAAGTCACTAGTGGTTCCGTTTAG#CTGGGCAATGAGAATCCTTGGAAACATTGGTGATG#....((((((((((..((((.....#.))))..)))))))))).	3649	3684	1	-18.4	0	0.003444049	0.618	0	0	-10.51506111	14	18	10	3UTR	MIRT701952	0	0
hsa-miR-2276-3p	NM_031939	MRO	TCTGCAAGTGTCAGAGGCGAGG#TCAAGCCTGTGTCAGTTGCAGAA#(((((((.((.((.((((..((#))..)))).)).)).))))))).	3199	3222	1	-25	1	0.000661904	0.559	0	0	-9.932823768	17	23	7	3UTR	MIRT709049	0	0
hsa-miR-2276-3p	NM_031939	MRO	TCTGCAAGTGTCAGAGGCGAGG#TGCCTTTGTGACTTGCT#...((((((..((((((((...#))))))))..)))))).	2904	2921	1	-21.4	0	0.02520118	0.574	0	0	-10.58182114	14	17	8	3UTR	MIRT709049	0	0
hsa-miR-2276-3p	XM_011526226	MRO	TCTGCAAGTGTCAGAGGCGAGG#TCAAGCCTGTGTCAGTTGCAGAA#(((((((.((.((.((((..((#))..)))).)).)).))))))).	3028	3051	1	-25	1	0.000661904	0.559	0	0	-9.932823768	17	23	7	3UTR	MIRT709049	0	0
hsa-miR-2276-3p	XM_011526226	MRO	TCTGCAAGTGTCAGAGGCGAGG#TGCCTTTGTGACTTGCT#...((((((..((((((((...#))))))))..)))))).	2733	2750	1	-21.4	0	0.02520118	0.574	0	0	-10.58182114	14	17	8	3UTR	MIRT709049	0	0
hsa-miR-2276-3p	NM_001369508	MRO	TCTGCAAGTGTCAGAGGCGAGG#TCAAGCCTGTGTCAGTTGCAGAA#(((((((.((.((.((((..((#))..)))).)).)).))))))).	3151	3174	1	-25	1	0.000661904	0.559	0	0	-9.932823768	17	23	7	3UTR	MIRT709049	0	0
hsa-miR-2276-3p	NM_001369508	MRO	TCTGCAAGTGTCAGAGGCGAGG#TGCCTTTGTGACTTGCT#...((((((..((((((((...#))))))))..)))))).	2856	2873	1	-21.4	0	0.02520118	0.574	0	0	-10.58182114	14	17	8	3UTR	MIRT709049	0	0
hsa-miR-2276-3p	NM_001127174	MRO	TCTGCAAGTGTCAGAGGCGAGG#TCAAGCCTGTGTCAGTTGCAGAA#(((((((.((.((.((((..((#))..)))).)).)).))))))).	2873	2896	1	-25	1	0.000661904	0.559	0.1187086	0.017781515	-9.932823768	17	23	7	3UTR	MIRT709049	0	0
hsa-miR-2276-3p	NM_001127174	MRO	TCTGCAAGTGTCAGAGGCGAGG#TGCCTTTGTGACTTGCT#...((((((..((((((((...#))))))))..)))))).	2578	2595	1	-21.4	0	0.02520118	0.574	0.29283425	-0.066608591	-10.58182114	14	17	8	3UTR	MIRT709049	0	0
hsa-miR-2276-3p	NM_001127176	MRO	TCTGCAAGTGTCAGAGGCGAGG#TCAAGCCTGTGTCAGTTGCAGAA#(((((((.((.((.((((..((#))..)))).)).)).))))))).	3096	3119	1	-25	1	0.000661904	0.559	-0.198771857	0.108390456	-9.932823768	17	23	7	3UTR	MIRT709049	0	0
hsa-miR-2355-3p	NM_002928	RGS16	ATTGTCCTTGCTGTTTGGAGAT#CTTCGAAGGGCAGGACT#...((((.((((.(((((((..#))))))).)))))))).	1884	1901	1	-21.2	0	9.70E-06	0.397	0	0	-10.11730574	15	17	8	3UTR	MIRT784299	0	0
hsa-miR-2355-5p	NM_021813	BACH2	ATCCCCAGATACAATGGACAA#TTGTTTTTTGTTTGTTTGGGGGG#.(((((((((((((.((((((#)))))).))))..))))))))).	4098	4121	1	-19.1	1	0.2562814	0.706	0	0	-4.528774398	19	23	9	3UTR	MIRT660363	0	0
hsa-miR-2355-5p	NM_001170794	BACH2	ATCCCCAGATACAATGGACAA#TTGTTTTTTGTTTGTTTGGGGGG#.(((((((((((((.((((((#)))))).))))..))))))))).	3927	3950	1	-19.1	1	0.2562814	0.706	0	0	-4.528774398	19	23	9	3UTR	MIRT660363	0	0
hsa-miR-25-3p	NM_031939	MRO	CATTGCACTTGTCTCGGTCTGA#TAGGGTGAGATGGGTGGGGTT#.(((.(((((((((((.((((.#)))).))))))))))).))).	2701	2722	1	-21.2	0	0.004278522	0.515	0	0	-7.912362012	18	21	11	3UTR	MIRT550200	0	0
hsa-miR-25-3p	XM_011526226	MRO	CATTGCACTTGTCTCGGTCTGA#TAGGGTGAGATGGGTGGGGTT#.(((.(((((((((((.((((.#)))).))))))))))).))).	2530	2551	1	-21.2	0	0.004278522	0.515	0	0	-7.912362012	18	21	11	3UTR	MIRT550200	0	0
hsa-miR-25-3p	NM_001369508	MRO	CATTGCACTTGTCTCGGTCTGA#TAGGGTGAGATGGGTGGGGTT#.(((.(((((((((((.((((.#)))).))))))))))).))).	2653	2674	1	-21.2	0	0.004278522	0.515	0	0	-7.912362012	18	21	11	3UTR	MIRT550200	0	0
hsa-miR-25-3p	NM_001127174	MRO	CATTGCACTTGTCTCGGTCTGA#TAGGGTGAGATGGGTGGGGTT#.(((.(((((((((((.((((.#)))).))))))))))).))).	2375	2396	1	-21.2	0	0.004278522	0.515	-0.462737373	-0.077298487	-7.912362012	18	21	11	3UTR	MIRT550200	0	0
hsa-miR-25-3p	NM_001127175	MRO	CATTGCACTTGTCTCGGTCTGA#CAGACAGAGTGGCAAGTGCC#....(((((((((((.(((((.#))))).)))..)))))))).	2161	2181	1	-22.6	0	4.19E-05	0.485	0.286667583	0.043629467	-9.779611549	16	20	8	3UTR	MIRT550200	0	0
hsa-miR-25-3p	NM_001127176	MRO	CATTGCACTTGTCTCGGTCTGA#CAGGCTGGAGTGCAATGA#((((((((((....(((((((.#))))))))))))))))).	4311	4329	1	-23	1	7.40E-06	0.412	0.9658086	1.530273572	-12.25512276	17	18	17	3UTR	MIRT550200	0	0
hsa-miR-27a-3p	NM_002015	FOXO1	TTCACAGTGGCTAAGTTCCGC#GCAGATTAGATTACTTAGCACACTGTGGAA#((((((((((((((((.....#.))))))).))))))))).	3826	3856	1	-23.3	1	0.00575131	0.618	0	0	-3.937574446	16	19	9	3UTR	MIRT001088	1	1
hsa-miR-27b-3p	NM_002015	FOXO1	TTCACAGTGGCTAAGTTCTGC#TAGATTACTTAGCACACTGTGGAA#((((((((((((((((((((.#))))..))))))).))))))))).	3832	3856	1	-25	1	0.00575131	0.618	0	0	-3.937574446	20	24	9	3UTR	MIRT438508	1	1
hsa-miR-30b-3p	NM_031939	MRO	CTGGGAGGTGGATGTTTACTTC#GACACGATCTCGGCTCACTGCAACCTCCACCTCCTGGG#((((((((((((.(((......#.))).)))))))))))).	4430	4468	1	-24.2	1	0.000936423	0.426	0	0	-5.226705059	15	18	12	3UTR	MIRT676405	0	0
hsa-miR-30b-3p	NM_001369508	MRO	CTGGGAGGTGGATGTTTACTTC#GACACGATCTCGGCTCACTGCAACCTCCACCTCCTGGG#((((((((((((.(((......#.))).)))))))))))).	4382	4420	1	-24.2	1	0.000936423	0.426	0	0	-5.226705059	15	18	12	3UTR	MIRT676405	0	0
hsa-miR-30b-3p	NM_001127174	MRO	CTGGGAGGTGGATGTTTACTTC#GACACGATCTCGGCTCACTGCAACCTCCACCTCCTGGG#((((((((((((.(((......#.))).)))))))))))).	4104	4142	1	-24.2	1	0.000936423	0.426	-0.092943067	-0.037042352	-5.226705059	15	18	12	3UTR	MIRT676405	0	0
hsa-miR-30b-3p	NM_001127176	MRO	CTGGGAGGTGGATGTTTACTTC#GACACGATCTCGGCTCACTGCAACCTCCACCTCCTGGG#((((((((((((.(((......#.))).)))))))))))).	4327	4365	1	-24.2	1	0.000936423	0.426	1.578496	1.498012064	-5.226705059	15	18	12	3UTR	MIRT676405	0	0
hsa-miR-30b-3p	NM_001127176	MRO	CTGGGAGGTGGATGTTTACTTC#GTGTTGAGTCCCCTCCCT#..((((((.((((...(((...#)))....)))))))))).	3590	3608	1	-20	1	0.000288047	0.485	-0.219936993	0.274273932	-7.838728936	13	18	10	3UTR	MIRT676405	0	0
hsa-miR-30c-1-3p	NM_031939	MRO	CTGGGAGAGGGTTGTTTACTCC#GGCGTGAGCCACCGCTCCTGGC#(((((((..(((.((((((.((#)).)))))).))).))))))).	4649	4671	1	-22.4	1	6.48E-06	0.456	0	0	-8.596729646	18	22	7	3UTR	MIRT676409	0	0
hsa-miR-30c-1-3p	NM_001369508	MRO	CTGGGAGAGGGTTGTTTACTCC#GGCGTGAGCCACCGCTCCTGGC#(((((((..(((.((((((.((#)).)))))).))).))))))).	4601	4623	1	-22.4	1	6.48E-06	0.456	0	0	-8.596729646	18	22	7	3UTR	MIRT676409	0	0
hsa-miR-30c-1-3p	NM_001127174	MRO	CTGGGAGAGGGTTGTTTACTCC#GGCGTGAGCCACCGCTCCTGGC#(((((((..(((.((((((.((#)).)))))).))).))))))).	4323	4345	1	-22.4	1	6.48E-06	0.456	1.137459857	1.322278189	-8.596729646	18	22	7	3UTR	MIRT676409	0	0
hsa-miR-30c-1-3p	NM_001127175	MRO	CTGGGAGAGGGTTGTTTACTCC#GGCGTGAGCCACCGCTCCTGGC#(((((((..(((.((((((.((#)).)))))).))).))))))).	4390	4412	1	-22.4	1	6.48E-06	0.456	2.339891571	1.597047568	-8.596729646	18	22	7	3UTR	MIRT676409	0	0
hsa-miR-30c-1-3p	NM_001127176	MRO	CTGGGAGAGGGTTGTTTACTCC#GGCGTGAGCCACCGCTCCTGGC#(((((((..(((.((((((.((#)).)))))).))).))))))).	4546	4568	1	-22.4	1	6.48E-06	0.456	2.339891571	1.483614846	-8.596729646	18	22	7	3UTR	MIRT676409	0	0
hsa-miR-30d-5p	NM_001127175	MRO	TGTAAACATCCCCGACTGGAAG#CTTCCAGTTAATAGACCACTTAATTGGGGGAA#........((((((((((((((#))))))))).................))))).	4541	4573	1	-18.9	0	0.000446479	0.603	1.428934803	1.618976185	-19.42387987	14	32	9	3UTR	MIRT716457	0	0
hsa-miR-30d-5p	NM_001127176	MRO	TGTAAACATCCCCGACTGGAAG#CTTCCAGTTAATAGACCACTTAATTGGGGGAA#........((((((((((((((#))))))))).................))))).	4697	4729	1	-18.9	0	0.000446479	0.603	1.428934803	1.618976185	-19.42387987	14	32	9	3UTR	MIRT716457	0	0
hsa-miR-3121-3p	NM_181702	GEM	TAAATAGAGTAGGCAAAGGACA#GCTCTGCTCTATTTAT#((((((((((((((........#)).)))))))))))).	1892	1908	1	-18.3	1	0.1128498	0.691	0	0	-4.906073087	14	16	12	3UTR	MIRT716921	0	1
hsa-miR-3122	NM_031939	MRO	GTTGGGACAAGAGGACGGTCTT#GGGTCCTTTCTCTTCTCTCAACA#(((((((.(((((((.((.(((#))).)).))))))).))))))).	3622	3645	1	-22	1	0.0310364	0.544	0	0	-6.484258456	19	23	7	3UTR	MIRT676398	0	0
hsa-miR-3122	XM_011526226	MRO	GTTGGGACAAGAGGACGGTCTT#GGGTCCTTTCTCTTCTCTCAACA#(((((((.(((((((.((.(((#))).)).))))))).))))))).	3451	3474	1	-22	1	0.0310364	0.544	0	0	-6.484258456	19	23	7	3UTR	MIRT676398	0	0
hsa-miR-3122	NM_001369508	MRO	GTTGGGACAAGAGGACGGTCTT#GGGTCCTTTCTCTTCTCTCAACA#(((((((.(((((((.((.(((#))).)).))))))).))))))).	3574	3597	1	-22	1	0.0310364	0.544	0	0	-6.484258456	19	23	7	3UTR	MIRT676398	0	0
hsa-miR-3122	NM_001127175	MRO	GTTGGGACAAGAGGACGGTCTT#GGGTCCTTTCTCTTCTCTCAACA#(((((((.(((((((.((.(((#))).)).))))))).))))))).	3363	3386	1	-22	1	0.0310364	0.544	-0.2169132	-0.086066164	-6.484258456	19	23	7	3UTR	MIRT676398	0	0
hsa-miR-3122	NM_001127175	MRO	GTTGGGACAAGAGGACGGTCTT#AGGCTGGTCTCAAACTCCTGACC#(((((((...(((..((((((.#))))))..)))....))))))).	4322	4345	1	-18.8	1	0.005376	0.471	1.137459857	1.322278189	-10.14239498	16	23	7	3UTR	MIRT676398	0	0
hsa-miR-3122	NM_001127176	MRO	GTTGGGACAAGAGGACGGTCTT#AGGCTGGTCTCAAACTCCTGACC#(((((((...(((..((((((.#))))))..)))....))))))).	4478	4501	1	-18.8	1	0.005376	0.471	1.889142857	1.729576189	-10.14239498	16	23	7	3UTR	MIRT676398	0	0
hsa-miR-3127-3p	NM_033274	ADAM19	TCCCCTTCTGCAGGCCTGCTGG#CCAAAGCACGATTGCAGAAGGGGAA#((((((((((((..(.((((..#.)))).)..)))))))))))).	5267	5292	1	-30	1	0.04383662	0.515	0	0	-6.316594057	17	22	12	3UTR	MIRT660930	0	0
hsa-miR-3153	NM_001168214	C3orf80	GGGGAAAGCGAGTAGGGACATTT#GTTCCACTCCTTTCCCTA#((((((((.((((.(((((....#))))))))))))))))).	1357	1375	1	-25.6	1	0.07668134	0.368	0	0	-5.850804022	17	18	17	3UTR	MIRT458362	0	0
hsa-miR-3157-5p	NM_031939	MRO	TTCAGCCAGGCTAGTGCAGTCT#GGCTGCATGTGGCTGGCA#....(((((.(..((((((((.#))))))))..).))))).	2667	2685	1	-27	0	0.000123816	0.485	0	0	-15.42500286	14	18	8	3UTR	MIRT784698	0	0
hsa-miR-3157-5p	XM_011526226	MRO	TTCAGCCAGGCTAGTGCAGTCT#GGCTGCATGTGGCTGGCA#....(((((.(..((((((((.#))))))))..).))))).	2496	2514	1	-27	0	0.000123816	0.485	0	0	-15.42500286	14	18	8	3UTR	MIRT784698	0	0
hsa-miR-3157-5p	NM_001369508	MRO	TTCAGCCAGGCTAGTGCAGTCT#GGCTGCATGTGGCTGGCA#....(((((.(..((((((((.#))))))))..).))))).	2619	2637	1	-27	0	0.000123816	0.485	0	0	-15.42500286	14	18	8	3UTR	MIRT784698	0	0
hsa-miR-3157-5p	NM_001127176	MRO	TTCAGCCAGGCTAGTGCAGTCT#GGCTGCATGTGGCTGGCA#....(((((.(..((((((((.#))))))))..).))))).	2564	2582	1	-27	0	0.000123816	0.485	0.17257425	-0.039215941	-15.42500286	14	18	8	3UTR	MIRT784698	0	0
hsa-miR-3160-5p	XM_011529766	RUNX1	GGCTTTCTAGTCTCAGCTCTCC#GTTCCAGAGGGTTGAGGCAGGTGCCA#(((..(((.((((((((((((.#.))))))))))))))).))).	2878	2904	1	-26.8	0	0.000102613	0.574	0	0	-12.14502355	18	21	15	3UTR	MIRT699891	0	0
hsa-miR-3160-5p	NM_001754	RUNX1	GGCTTTCTAGTCTCAGCTCTCC#GTTCCAGAGGGTTGAGGCAGGTGCCA#(((..(((.((((((((((((.#.))))))))))))))).))).	2771	2797	1	-26.8	0	0.000102613	0.574	0	0	-12.14502355	18	21	15	3UTR	MIRT699891	0	0
hsa-miR-3160-5p	NM_001001890	RUNX1	GGCTTTCTAGTCTCAGCTCTCC#GAGGGTTGAGGCAGGTGCCA#(((..(((.((((((((((((.#))))))))))))))).))).	4089	4109	1	-26.6	0	0.000102613	0.574	0	0	-12.14502355	18	20	15	3UTR	MIRT699891	0	0
hsa-miR-3162-5p	NM_031910	C1QTNF6	TTAGGGAGTAGAAGGGTGGGGAG#CTCCCAGCCTATTTCTGCTCCTC#...((((((((((((((.(((((#))))).))))..)))))))))).	1027	1050	1	-28.9	0	0.06529417	0.515	0	0	-6.514540194	19	23	10	3UTR	MIRT647046	0	0
hsa-miR-3174	NM_000366	TPM1	TAGTGAGTTAGAGATGCAGAGCC#GCTCTGCATTTGTCTATTCTCCAGCTGA#(((((((.((((((((((((((.#))))))))))..))))..)))..)))).	1046	1074	1	-23.6	1	0.06101141	0.485	2.120041438	1.567659134	-6.251209375	21	28	10	3UTR	MIRT698094	0	0
hsa-miR-3175	NM_006497	HIC1	CGGGGAGAGAACGCAGTGACGT#CGGCCCTTGCGACCACACCCATTCTCACTGTGAATCTCCCCGC#((((((((...((((((((...#.))))))))..)))))))).	2668	2711	1	-28.3	1	0.002848162	0.353	0.909	0.746993265	-9.061245048	16	20	8	3UTR	MIRT286061	0	1
hsa-miR-3175	NM_001098202	HIC1	CGGGGAGAGAACGCAGTGACGT#CGGCCCTTGCGACCACACCCATTCTCACTGTGAATCTCCCCGC#((((((((...((((((((...#.))))))))..)))))))).	2569	2612	1	-28.3	1	0.002848162	0.353	0.909	0.746993265	-9.061245048	16	20	8	3UTR	MIRT286061	0	1
hsa-miR-3177-5p	NM_002015	FOXO1	TGTGTACACACGTGCCAGGCGCT#GGTGCCAAAGTACTTGTGTACT#...(((((((.((((..((((((#))))))...)))).))))))).	4534	4556	1	-23.3	0	4.46E-05	0.632	0	0	-9.572363749	17	22	7	3UTR	MIRT557807	0	0
hsa-miR-3183	NM_033274	ADAM19	GCCTCTCTCGGAGTCGCTCGGA#TCCTGGCTCTGTTCAGGGAGGCT#((((((((((((((((...(((#)))))))))))...)))))))).	5131	5154	1	-25.2	1	0.004339522	0.471	0	0	-3.937574446	19	23	11	3UTR	MIRT660927	0	0
hsa-miR-3190-5p	NM_031939	MRO	TCTGGCCAGCTACGTCCCCA#GGGGTTTCACCATGTTGGCCAGGC#((((((((((...((((((.#))))....))...)))))))))).	4561	4585	1	-25.1	1	0.000522248	0.5	0	0	-11.39828284	16	24	10	3UTR	MIRT701853	0	0
hsa-miR-3190-5p	NM_001369508	MRO	TCTGGCCAGCTACGTCCCCA#GGGGTTTCACCATGTTGGCCAGGC#((((((((((...((((((.#))))....))...)))))))))).	4513	4537	1	-25.1	1	0.000522248	0.5	0	0	-11.39828284	16	24	10	3UTR	MIRT701853	0	0
hsa-miR-3202	NM_001127174	MRO	TGGAAGGGAGAAGAGCTTTAAT#AGAGTGGCAAGTGCCAGGCAGGAATGGATTTTCTTCCTTCCT#.(((((((((((((.((.....#.)).))))))))))))).	2099	2141	1	-20.1	1	5.10E-05	0.529	-0.198483338	-0.161480347	-4.528774398	15	18	13	3UTR	MIRT449315	0	0
hsa-miR-328-3p	NM_182947	ARHGEF25	CTGGCCCTCTCTGCCCTTCCGT#TGGGAGGGCTGGGGCAGGGGCCAGA#(((((((((((((((((((((.#))))))))).))))..)))))))).	2457	2482	1	-36.3	1	1.30E-05	0.544	1.041317121	1.072353934	-3.937574446	21	25	9	3UTR	MIRT043803	0	0
hsa-miR-328-3p	NM_001111270	ARHGEF25	CTGGCCCTCTCTGCCCTTCCGT#TGGGAGGGCTGGGGCAGGGGCCAGA#(((((((((((((((((((((.#))))))))).))))..)))))))).	2215	2240	1	-36.3	1	1.30E-05	0.544	1.001183458	0.873095189	-3.937574446	21	25	9	3UTR	MIRT043803	0	0
hsa-miR-331-5p	NM_181805	PKIG	CTAGGTATGGTCCCAGGGATCC#TCCAGCCCAATCTTCTGGGTCCAGACCTGC#.(((((.(((.(((((((((..#.)))).))))).))).))))).	1055	1085	1	-23.1	0	2.87E-05	0.544	0.34676808	0.784025879	-8.161785848	17	22	5	3UTR	MIRT038181	0	0
hsa-miR-338-3p	XM_006720302	SLC7A7	TCCAGCATCAGTGATTTTGTTG#ATCACAGGTGCTGGAT#(((((((((.(((((.......#))))).))))))))).	2207	2223	1	-20.8	1	0.004728536	0.641	0	0	-5.413129995	14	16	9	3UTR	MIRT531289	0	0
hsa-miR-338-3p	XM_011537299	SLC7A7	TCCAGCATCAGTGATTTTGTTG#ATCACAGGTGCTGGAT#(((((((((.(((((.......#))))).))))))))).	2084	2100	1	-20.8	1	0.004728536	0.641	0	0	-5.413129995	14	16	9	3UTR	MIRT531289	0	0
hsa-miR-338-3p	NM_003982	SLC7A7	TCCAGCATCAGTGATTTTGTTG#ATCACAGGTGCTGGAT#(((((((((.(((((.......#))))).))))))))).	2041	2057	1	-20.8	1	0.004728536	0.641	0	0	-5.413129995	14	16	9	3UTR	MIRT531289	0	0
hsa-miR-338-3p	NM_001126105	SLC7A7	TCCAGCATCAGTGATTTTGTTG#ATCACAGGTGCTGGAT#(((((((((.(((((.......#))))).))))))))).	2098	2114	1	-20.8	1	0.004728536	0.641	0.638392756	0.421808954	-5.413129995	14	16	9	3UTR	MIRT531289	0	0
hsa-miR-338-3p	NM_001126106	SLC7A7	TCCAGCATCAGTGATTTTGTTG#ATCACAGGTGCTGGAT#(((((((((.(((((.......#))))).))))))))).	2211	2227	1	-20.8	1	0.004728536	0.641	1.062088189	1.234885007	-5.413129995	14	16	9	3UTR	MIRT531289	0	0
hsa-miR-34a-5p	NM_001330344	TPM1	TGGCAGTGTCTTAGCTGGTTGT#CCGGGTTGATGCTGCCAC#((((((((((..(.((((....#)))).).)))))))))).	1036	1054	1	-21.5	1	0.001394795	0.529	0	0	-10.96599215	15	18	10	3UTR	MIRT025560	0	0
hsa-miR-34a-5p	NM_001330351	TPM1	TGGCAGTGTCTTAGCTGGTTGT#CCGGGTTGATGCTGCCAC#((((((((((..(.((((....#)))).).)))))))))).	2256	2274	1	-21.5	1	0.001394795	0.529	0	0	-10.96599215	15	18	10	3UTR	MIRT025560	0	0
hsa-miR-34a-5p	NM_001365776	TPM1	TGGCAGTGTCTTAGCTGGTTGT#CCGGGTTGATGCTGCCAC#((((((((((..(.((((....#)))).).)))))))))).	2360	2378	1	-21.5	1	0.001394795	0.529	0	0	-10.96599215	15	18	10	3UTR	MIRT025560	0	0
hsa-miR-34a-5p	NM_001365778	TPM1	TGGCAGTGTCTTAGCTGGTTGT#CCGGGTTGATGCTGCCAC#((((((((((..(.((((....#)))).).)))))))))).	1266	1284	1	-21.5	1	0.001394795	0.529	0	0	-10.96599215	15	18	10	3UTR	MIRT025560	0	0
hsa-miR-34a-5p	NM_001018004	TPM1	TGGCAGTGTCTTAGCTGGTTGT#CCGGGTTGATGCTGCCAC#((((((((((..(.((((....#)))).).)))))))))).	1140	1158	1	-21.5	1	0.001394795	0.529	0	0	-10.96599215	15	18	10	3UTR	MIRT025560	0	0
hsa-miR-34a-5p	NM_001018006	TPM1	TGGCAGTGTCTTAGCTGGTTGT#CCGGGTTGATGCTGCCAC#((((((((((..(.((((....#)))).).)))))))))).	1140	1158	1	-21.5	1	0.001394795	0.529	0	0	-10.96599215	15	18	10	3UTR	MIRT025560	0	0
hsa-miR-34a-5p	NM_001018007	TPM1	TGGCAGTGTCTTAGCTGGTTGT#GCGATCCTGGTTCAAATGTGCCATTTCCCGGGTTGATGCTGCCAC#((((((((((..(.((((....#.)))).).)))))))))).	1113	1158	1	-21.9	1	0.001394795	0.529	0	0	-10.96599215	15	19	10	3UTR	MIRT025560	0	0
hsa-miR-34a-5p	NM_001018008	TPM1	TGGCAGTGTCTTAGCTGGTTGT#CCGGGTTGATGCTGCCAC#((((((((((..(.((((....#)))).).)))))))))).	2256	2274	1	-21.5	1	0.001394795	0.529	0	0	-10.96599215	15	18	10	3UTR	MIRT025560	0	0
hsa-miR-34a-5p	NM_001018020	TPM1	TGGCAGTGTCTTAGCTGGTTGT#GCGATCCTGGTTCAAATGTGCCATTTCCCGGGTTGATGCTGCCAC#((((((((((..(.((((....#.)))).).)))))))))).	1113	1158	1	-21.9	1	0.001394795	0.529	0	0	-10.96599215	15	19	10	3UTR	MIRT025560	0	0
hsa-miR-34a-5p	NM_178155	FUT8	TGGCAGTGTCTTAGCTGGTTGT#AACCAATTTTCATTGGTACACATTACAAAATTGCTAAGAACACTGTTT#.((((((((((((((...((((#.))))....))))))).))))))).	3096	3144	1	-20.9	1	0.02244547	0.662	-0.19494476	-0.107510705	-4.026373918	18	25	7	3UTR	MIRT438733	1	1
hsa-miR-34a-5p	NM_001371533	FUT8	TGGCAGTGTCTTAGCTGGTTGT#AACCAATTTTCATTGGTACACATTACAAAATTGCTAAGAACACTGTTT#.((((((((((((((...((((#.))))....))))))).))))))).	3450	3498	1	-20.9	1	0.02244547	0.662	0	0	-4.026373918	18	25	7	3UTR	MIRT438733	1	1
hsa-miR-361-5p	NM_000474	TWIST1	TTATCAGAATCTCCAGGGGTAC#ACCTCTGCATTCTGATAGA#((((((((((...(((((((..#))))))).)))))))))).	1178	1197	1	-20.7	1	0.003392293	0.559	0	0	-11.39828284	17	19	10	3UTR	MIRT464962	1	0
hsa-miR-3622a-3p	NM_000692	ALDH1B1	TCACCTGACCTCCCATGCCTGT#GGGCATGGGATTTGTTTTTGGGAGGTT#..((((..((((((((((((..#)))))))))).........)).)))).	2542	2569	1	-23	0	0.01705242	0.632	0	0	-8.814322183	16	27	10	3UTR	MIRT684164	0	0
hsa-miR-3622a-5p	NM_031910	C1QTNF6	CAGGCACGGGAGCTCAGGTGAG#CTCAAAATGCTGGGATTACAGGTGTGAGCCACCGTGCCTGG#(((((((((..(((((.(....#.).)))))..))))))))).	1610	1651	1	-29.6	1	5.62E-05	0.544	0	0	-8.00485539	15	20	9	3UTR	MIRT631708	0	0
hsa-miR-3622a-5p	NM_031910	C1QTNF6	CAGGCACGGGAGCTCAGGTGAG#CTCATCCCTCCAGGGCTCCCCGTGCTA#..((((((((((((((((((((#))))..)))...)))))))).))))).	1675	1702	1	-27.9	1	0.001263384	0.485	0	0	-4.957000719	20	27	8	3UTR	MIRT631708	0	0
hsa-miR-3622a-5p	NM_182486	C1QTNF6	CAGGCACGGGAGCTCAGGTGAG#TCATCTGAACTTCCGTTTCCCCAGGGCCTC#.(((((((((((.((((((((.#)))))))).))))))).........)))).	1010	1040	1	-25.4	1	0.004358668	0.426	1.92608361	4.34315541	-5.08245545	19	30	8	3UTR	MIRT631708	0	0
hsa-miR-3622a-5p	NM_005226	S1PR3	CAGGCACGGGAGCTCAGGTGAG#CACCAGCCCTGTGTCCTGT#((((((((((.(((..((((..#))))))))))))).)))).	2179	2198	0.953846154	-25.1	1	0.01389194	0.485	-0.206382905	-0.214886934	-7.730847562	17	19	13	3UTR	MIRT457039	0	0
hsa-miR-3622a-5p	NM_005226	S1PR3	CAGGCACGGGAGCTCAGGTGAG#TCACCTGAGGTCAGGAGTTTGTGACCAGCCTGG#(((((..((((.(((((((((.#))))))))).))............)).))))).	3351	3384	1	-26.8	0	0.000319958	0.515	0.047882238	-0.370844974	-10.72902305	18	33	9	3UTR	MIRT457039	0	0
hsa-miR-363-5p	NM_000692	ALDH1B1	CGGGTGGATCACGATGCAATTT#TGATCTTGAACTCCTGACCTCAGGTGATCCACCCGC#((((((((((((..((......#.)).)))))))))))).	2894	2930	1	-23.8	1	0.000216321	0.426	0	0	-6.083544976	14	17	12	3UTR	MIRT684156	0	0
hsa-miR-3666	NM_001171741	C3orf18	CAGTGCAAGTGTAGATGCCGA#GGCATTTTTTTACGCTGGGCATA#..((((.((((((((((((..#))))))....))))))..)))).	2068	2091	1	-19.2	0	0.003462913	0.515	1.472851875	1.54152101	-6.500687254	16	23	6	3UTR	MIRT709116	0	0
hsa-miR-3666	NM_001171743	C3orf18	CAGTGCAAGTGTAGATGCCGA#GGCATTTTTTTACGCTGGGCATA#..((((.((((((((((((..#))))))....))))))..)))).	2007	2030	1	-19.2	0	0.003462913	0.515	1.466249	1.761854985	-6.500687254	16	23	6	3UTR	MIRT709116	0	0
hsa-miR-367-3p	NM_031939	MRO	AATTGCACTTTAGCAATGGTGA#TCACCCAGGCTGGAGTGCAATG#.(((((((((((((...(((((#)))))...))))))))))))).	4409	4431	1	-27	1	7.83E-06	0.412	0	0	-4.761823478	18	22	13	3UTR	MIRT550197	0	0
hsa-miR-367-3p	NM_001369508	MRO	AATTGCACTTTAGCAATGGTGA#TCACCCAGGCTGGAGTGCAATG#.(((((((((((((...(((((#)))))...))))))))))))).	4361	4383	1	-27	1	7.83E-06	0.412	0	0	-4.761823478	18	22	13	3UTR	MIRT550197	0	0
hsa-miR-367-3p	NM_001127174	MRO	AATTGCACTTTAGCAATGGTGA#TCACCCAGGCTGGAGTGCAATG#.(((((((((((((...(((((#)))))...))))))))))))).	4083	4105	1	-27	1	7.83E-06	0.412	-0.029642885	0.115336599	-4.761823478	18	22	13	3UTR	MIRT550197	0	0
hsa-miR-367-3p	NM_001127175	MRO	AATTGCACTTTAGCAATGGTGA#TCACCCAGGCTGGAGTGCAATG#.(((((((((((((...(((((#)))))...))))))))))))).	4150	4172	1	-27	1	7.83E-06	0.412	-0.223472131	0.446484748	-4.761823478	18	22	13	3UTR	MIRT550197	0	0
hsa-miR-367-3p	NM_001127176	MRO	AATTGCACTTTAGCAATGGTGA#TCACCCAGGCTGGAGTGCAATG#.(((((((((((((...(((((#)))))...))))))))))))).	4306	4328	1	-27	1	7.83E-06	0.412	0.647821569	1.661513672	-4.761823478	18	22	13	3UTR	MIRT550197	0	0
hsa-miR-367-3p	NM_024715	TXNDC15	AATTGCACTTTAGCAATGGTGA#TCACCTAGGCTGGAGTGCAATG#.(((((((((((((...(((((#)))))...))))))))))))).	2279	2301	1	-27.6	1	4.11E-06	0.471	-0.056550577	-0.152746041	-4.761823478	18	22	13	3UTR	MIRT766651	0	0
hsa-miR-3679-3p	NM_198158	MITF	CTTCCCCCCAGTAATCTTCATC#TGTCTATTTTTCTCTTCATATTTATATGGGGGGGAGG#((((((((((((((........#.)))).)))))))))).	3498	3535	1	-21.4	1	0.006862926	0.588	0	0	-4.906073087	14	17	10	3UTR	MIRT701943	0	0
hsa-miR-3679-3p	NM_198159	MITF	CTTCCCCCCAGTAATCTTCATC#TTATATGGGGGGGAGG#((((((((((((((........#)))).)))))))))).	3843	3859	1	-21.2	1	0.006862926	0.588	0	0	-4.906073087	14	16	10	3UTR	MIRT701943	0	0
hsa-miR-3679-3p	NM_198177	MITF	CTTCCCCCCAGTAATCTTCATC#TGTCTATTTTTCTCTTCATATTTATATGGGGGGGAGG#((((((((((((((........#.)))).)))))))))).	3707	3744	1	-21.4	1	0.006862926	0.588	0.6773196	1.045109684	-4.906073087	14	17	10	3UTR	MIRT701943	0	0
hsa-miR-3679-3p	NM_198178	MITF	CTTCCCCCCAGTAATCTTCATC#TGTCTATTTTTCTCTTCATATTTATATGGGGGGGAGG#((((((((((((((........#.)))).)))))))))).	3330	3367	1	-21.4	1	0.006862926	0.588	0	0	-4.906073087	14	17	10	3UTR	MIRT701943	0	0
hsa-miR-3679-3p	NM_006722	MITF	CTTCCCCCCAGTAATCTTCATC#TGTCTATTTTTCTCTTCATATTTATATGGGGGGGAGG#((((((((((((((........#.)))).)))))))))).	3716	3753	1	-21.4	1	0.006862926	0.588	0	0	-4.906073087	14	17	10	3UTR	MIRT701943	0	0
hsa-miR-3679-3p	NM_001354604	MITF	CTTCCCCCCAGTAATCTTCATC#TTATATGGGGGGGAGG#((((((((((((((........#)))).)))))))))).	3861	3877	1	-21.2	1	0.006862926	0.588	0	0	-4.906073087	14	16	10	3UTR	MIRT701943	0	0
hsa-miR-3679-3p	NM_000248	MITF	CTTCCCCCCAGTAATCTTCATC#TGTCTATTTTTCTCTTCATATTTATATGGGGGGGAGG#((((((((((((((........#.)))).)))))))))).	3516	3553	1	-21.4	1	0.006862926	0.588	1.172588667	1.453506336	-4.906073087	14	17	10	3UTR	MIRT701943	0	0
hsa-miR-3679-3p	NM_001184967	MITF	CTTCCCCCCAGTAATCTTCATC#TGTCTATTTTTCTCTTCATATTTATATGGGGGGGAGG#((((((((((((((........#.)))).)))))))))).	3773	3810	1	-21.4	1	0.006862926	0.588	1.172588667	1.453506336	-4.906073087	14	17	10	3UTR	MIRT701943	0	0
hsa-miR-3679-3p	NM_001184968	MITF	CTTCCCCCCAGTAATCTTCATC#GTGAATGTCTGGAATATTATTTTTATTTCTCCCTGAGTTGGGGGAAGA#(((((((((((...........#.)))....)))))))).	495	543	1	-17.2	1	0.006530945	0.647	1.959120333	0.890884165	-10.39884693	11	17	8	3UTR	MIRT701943	0	0
hsa-miR-3679-5p	NM_001330351	TPM1	TGAGGATATGGCAGGGAAGGGGA#CCTCTCCCTGTTCCCACGGCACACCGTCAGTGAACCTTCACCAAACCCCACGTGCATTTTATCCTCAG#((((((((..(((.(...((((.#.)))).).)))....)))))))).	1659	1727	1	-24	1	0.01795373	0.5	0	0	-7.326359571	16	24	8	3UTR	MIRT698089	0	0
hsa-miR-3679-5p	NM_001365776	TPM1	TGAGGATATGGCAGGGAAGGGGA#CCTCTCCCTGTTCCCACGGCACACCGTCAGTGAACCTTCACCAAACCCCACGTGCATTTTATCCTCAG#((((((((..(((.(...((((.#.)))).).)))....)))))))).	1763	1831	1	-24	1	0.01795373	0.5	0	0	-7.326359571	16	24	8	3UTR	MIRT698089	0	0
hsa-miR-3679-5p	NM_001365779	TPM1	TGAGGATATGGCAGGGAAGGGGA#CTGCTTACACCCTGCCCTCAT#((((.....((((((((((.((.#)).)))...))))))))))).	955	976	1	-20	0	0.1208922	0.559	0	0	-14.8712815	16	21	11	3UTR	MIRT698089	0	0
hsa-miR-3679-5p	NM_001018008	TPM1	TGAGGATATGGCAGGGAAGGGGA#CCTCTCCCTGTTCCCACGGCACACCGTCAGTGAACCTTCACCAAACCCCACGTGCATTTTATCCTCAG#((((((((..(((.(...((((.#.)))).).)))....)))))))).	1659	1727	1	-24	1	0.01795373	0.5	0	0	-7.326359571	16	24	8	3UTR	MIRT698089	0	0
hsa-miR-3680-3p	NM_033274	ADAM19	TTTTGCATGACCCTGGGAGTAGG#ACTCCTGGGGTGCAGGGCACGCAAGAG#((((((.(((((((((((((...#)))))))))))......)).)))))).	3209	3236	1	-23.4	0	1.01E-05	0.426	0	0	-5.481260981	19	27	11	3UTR	MIRT660912	0	1
hsa-miR-3681-3p	NM_001122607	RUNX1	ACACAGTGCTTCATCCACTACT#AGCACATGGGAAGCATTGTGTG#((((((((((((..(((.....#.))))))))))))))).	2595	2617	1	-20.3	1	3.45E-05	0.632	0	0	-6.083544976	15	17	15	3UTR	MIRT699903	1	0
hsa-miR-3685	NM_001330344	TPM1	TTTCCTACCCTACCTGAAGACT#GTCACAGAAACATCCACAAGATACCAGCTAGGTCAGGGGGTGGGGAAA#((((((((((..(((((.....#.))))))))))))))).	931	979	1	-22.5	1	0.000768947	0.5	0	0	-10.10915223	15	17	15	3UTR	MIRT698082	0	0
hsa-miR-3685	NM_001330351	TPM1	TTTCCTACCCTACCTGAAGACT#GTCACAGAAACATCCACAAGATACCAGCTAGGTCAGGGGGTGGGGAAA#((((((((((..(((((.....#.))))))))))))))).	2151	2199	1	-22.5	1	0.000768947	0.5	0	0	-10.10915223	15	17	15	3UTR	MIRT698082	0	0
hsa-miR-3685	NM_001365776	TPM1	TTTCCTACCCTACCTGAAGACT#GTCACAGAAACATCCACAAGATACCAGCTAGGTCAGGGGGTGGGGAAA#((((((((((..(((((.....#.))))))))))))))).	2255	2303	1	-22.5	1	0.000768947	0.5	0	0	-10.10915223	15	17	15	3UTR	MIRT698082	0	0
hsa-miR-3685	NM_001365778	TPM1	TTTCCTACCCTACCTGAAGACT#GTCACAGAAACATCCACAAGATACCAGCTAGGTCAGGGGGTGGGGAAA#((((((((((..(((((.....#.))))))))))))))).	1161	1209	1	-22.5	1	0.000768947	0.5	0	0	-10.10915223	15	17	15	3UTR	MIRT698082	0	0
hsa-miR-3685	NM_001018004	TPM1	TTTCCTACCCTACCTGAAGACT#GTCACAGAAACATCCACAAGATACCAGCTAGGTCAGGGGGTGGGGAAA#((((((((((..(((((.....#.))))))))))))))).	1035	1083	1	-22.5	1	0.000768947	0.5	0	0	-10.10915223	15	17	15	3UTR	MIRT698082	0	0
hsa-miR-3685	NM_001018006	TPM1	TTTCCTACCCTACCTGAAGACT#GTCACAGAAACATCCACAAGATACCAGCTAGGTCAGGGGGTGGGGAAA#((((((((((..(((((.....#.))))))))))))))).	1035	1083	1	-22.5	1	0.000768947	0.5	0	0	-10.10915223	15	17	15	3UTR	MIRT698082	0	0
hsa-miR-3685	NM_001018007	TPM1	TTTCCTACCCTACCTGAAGACT#GTCACAGAAACATCCACAAGATACCAGCTAGGTCAGGGGGTGGGGAAA#((((((((((..(((((.....#.))))))))))))))).	1035	1083	1	-22.5	1	0.000768947	0.5	0	0	-10.10915223	15	17	15	3UTR	MIRT698082	0	0
hsa-miR-3685	NM_001018008	TPM1	TTTCCTACCCTACCTGAAGACT#GTCACAGAAACATCCACAAGATACCAGCTAGGTCAGGGGGTGGGGAAA#((((((((((..(((((.....#.))))))))))))))).	2151	2199	1	-22.5	1	0.000768947	0.5	0	0	-10.10915223	15	17	15	3UTR	MIRT698082	0	0
hsa-miR-3685	NM_001018020	TPM1	TTTCCTACCCTACCTGAAGACT#GTCACAGAAACATCCACAAGATACCAGCTAGGTCAGGGGGTGGGGAAA#((((((((((..(((((.....#.))))))))))))))).	1035	1083	1	-22.5	1	0.000768947	0.5	0	0	-10.10915223	15	17	15	3UTR	MIRT698082	0	0
hsa-miR-3689a-3p	NM_031939	MRO	CTGGGAGGTGTGATATCGTGGT#CACGATCTCGGCTCACTGCAACCTCCACCTCCTGGG#(((((((((((((.((((((..#)))))).)))...............)))))))))).	4432	4468	1	-24	1	0.000936423	0.426	0	0	-4.794414364	19	36	10	3UTR	MIRT676404	0	0
hsa-miR-3689a-3p	NM_031939	MRO	CTGGGAGGTGTGATATCGTGGT#GCCCCCAATGAGTCATGCCTCCTG#..((((((((((((.(((((((#)))....)))))))))))))))).	2838	2862	1	-22.1	1	0.000557225	0.559	0	0	-5.69245028	19	24	16	3UTR	MIRT676404	0	0
hsa-miR-3689a-3p	XM_011526226	MRO	CTGGGAGGTGTGATATCGTGGT#GCCCCCAATGAGTCATGCCTCCTG#..((((((((((((.(((((((#)))....)))))))))))))))).	2667	2691	1	-22.1	1	0.000557225	0.559	0	0	-5.69245028	19	24	16	3UTR	MIRT676404	0	0
hsa-miR-3689a-3p	NM_001369508	MRO	CTGGGAGGTGTGATATCGTGGT#CACGATCTCGGCTCACTGCAACCTCCACCTCCTGGG#(((((((((((((.((((((..#)))))).)))...............)))))))))).	4384	4420	1	-24	1	0.000936423	0.426	0	0	-4.794414364	19	36	10	3UTR	MIRT676404	0	0
hsa-miR-3689a-3p	NM_001369508	MRO	CTGGGAGGTGTGATATCGTGGT#GCCCCCAATGAGTCATGCCTCCTG#..((((((((((((.(((((((#)))....)))))))))))))))).	2790	2814	1	-22.1	1	0.000557225	0.559	0	0	-5.69245028	19	24	16	3UTR	MIRT676404	0	0
hsa-miR-3689b-3p	NM_031939	MRO	CTGGGAGGTGTGATATTGTGGT#CACGATCTCGGCTCACTGCAACCTCCACCTCCTGGG#((((((((((.((..(((((((#.)))))))..)))))))))))).	4432	4468	1	-25.4	1	0.000936423	0.426	0	0	-8.354638399	19	23	12	3UTR	MIRT676403	0	0
hsa-miR-3689b-3p	NM_031939	MRO	CTGGGAGGTGTGATATTGTGGT#GCCCCCAATGAGTCATGCCTCCTG#..((((((((((((((((.(((#)))..))))..)))))))))))).	2838	2862	1	-22.2	1	0.000557225	0.559	0	0	-4.957000719	19	24	12	3UTR	MIRT676403	0	0
hsa-miR-3689b-3p	XM_011526226	MRO	CTGGGAGGTGTGATATTGTGGT#GCCCCCAATGAGTCATGCCTCCTG#..((((((((((((((((.(((#)))..))))..)))))))))))).	2667	2691	1	-22.2	1	0.000557225	0.559	0	0	-4.957000719	19	24	12	3UTR	MIRT676403	0	0
hsa-miR-3689b-3p	NM_001369508	MRO	CTGGGAGGTGTGATATTGTGGT#CACGATCTCGGCTCACTGCAACCTCCACCTCCTGGG#((((((((((.((..(((((((#.)))))))..)))))))))))).	4384	4420	1	-25.4	1	0.000936423	0.426	0	0	-8.354638399	19	23	12	3UTR	MIRT676403	0	0
hsa-miR-3689b-3p	NM_001369508	MRO	CTGGGAGGTGTGATATTGTGGT#GCCCCCAATGAGTCATGCCTCCTG#..((((((((((((((((.(((#)))..))))..)))))))))))).	2790	2814	1	-22.2	1	0.000557225	0.559	0	0	-4.957000719	19	24	12	3UTR	MIRT676403	0	0
hsa-miR-3689b-3p	NM_001127174	MRO	CTGGGAGGTGTGATATTGTGGT#CACGATCTCGGCTCACTGCAACCTCCACCTCCTGGG#((((((((((.((..(((((((#.)))))))..)))))))))))).	4106	4142	1	-25.4	1	0.000936423	0.426	0.5665145	-0.030232062	-8.354638399	19	23	12	3UTR	MIRT676403	0	0
hsa-miR-3689b-3p	NM_001127175	MRO	CTGGGAGGTGTGATATTGTGGT#CACGATCTCGGCTCACTGCAACCTCCACCTCCTGGG#((((((((((.((..(((((((#.)))))))..)))))))))))).	4173	4209	1	-25.4	1	0.000936423	0.426	0.11022916	0.924904231	-8.354638399	19	23	12	3UTR	MIRT676403	0	0
hsa-miR-3689b-3p	NM_001127176	MRO	CTGGGAGGTGTGATATTGTGGT#CACGATCTCGGCTCACTGCAACCTCCACCTCCTGGG#((((((((((.((..(((((((#.)))))))..)))))))))))).	4329	4365	1	-25.4	1	0.000936423	0.426	1.8741094	1.44419443	-8.354638399	19	23	12	3UTR	MIRT676403	0	0
hsa-miR-3689c	NM_031939	MRO	CTGGGAGGTGTGATATTGTGGT#CACGATCTCGGCTCACTGCAACCTCCACCTCCTGGG#((((((((((.((..(((((((#.)))))))..)))))))))))).	4432	4468	1	-25.4	1	0.000936423	0.426	0	0	-8.354638399	19	23	12	3UTR	MIRT676402	0	0
hsa-miR-3689c	NM_031939	MRO	CTGGGAGGTGTGATATTGTGGT#GCCCCCAATGAGTCATGCCTCCTG#..((((((((((((((((.(((#)))..))))..)))))))))))).	2838	2862	1	-22.2	1	0.000557225	0.559	0	0	-4.957000719	19	24	12	3UTR	MIRT676402	0	0
hsa-miR-3689c	XM_011526226	MRO	CTGGGAGGTGTGATATTGTGGT#GCCCCCAATGAGTCATGCCTCCTG#..((((((((((((((((.(((#)))..))))..)))))))))))).	2667	2691	1	-22.2	1	0.000557225	0.559	0	0	-4.957000719	19	24	12	3UTR	MIRT676402	0	0
hsa-miR-3689c	NM_001369508	MRO	CTGGGAGGTGTGATATTGTGGT#CACGATCTCGGCTCACTGCAACCTCCACCTCCTGGG#((((((((((.((..(((((((#.)))))))..)))))))))))).	4384	4420	1	-25.4	1	0.000936423	0.426	0	0	-8.354638399	19	23	12	3UTR	MIRT676402	0	0
hsa-miR-3689c	NM_001369508	MRO	CTGGGAGGTGTGATATTGTGGT#GCCCCCAATGAGTCATGCCTCCTG#..((((((((((((((((.(((#)))..))))..)))))))))))).	2790	2814	1	-22.2	1	0.000557225	0.559	0	0	-4.957000719	19	24	12	3UTR	MIRT676402	0	0
hsa-miR-3689c	NM_001127174	MRO	CTGGGAGGTGTGATATTGTGGT#CACGATCTCGGCTCACTGCAACCTCCACCTCCTGGG#((((((((((.((..(((((((#.)))))))..)))))))))))).	4106	4142	1	-25.4	1	0.000936423	0.426	0.5665145	-0.030232062	-8.354638399	19	23	12	3UTR	MIRT676402	0	0
hsa-miR-3689c	NM_001127175	MRO	CTGGGAGGTGTGATATTGTGGT#CACGATCTCGGCTCACTGCAACCTCCACCTCCTGGG#((((((((((.((..(((((((#.)))))))..)))))))))))).	4173	4209	1	-25.4	1	0.000936423	0.426	0.11022916	0.924904231	-8.354638399	19	23	12	3UTR	MIRT676402	0	0
hsa-miR-3689c	NM_001127176	MRO	CTGGGAGGTGTGATATTGTGGT#CACGATCTCGGCTCACTGCAACCTCCACCTCCTGGG#((((((((((.((..(((((((#.)))))))..)))))))))))).	4329	4365	1	-25.4	1	0.000936423	0.426	1.8741094	1.44419443	-8.354638399	19	23	12	3UTR	MIRT676402	0	0
hsa-miR-3689d	NM_001127176	MRO	GGGAGGTGTGATCTCACACTCG#TGAGTCATGCCTCCTG#(((((((((((.((((......#))))))))))))))).	2743	2759	0.961538462	-22.4	1	0.000557225	0.559	-0.763994273	-0.245662262	-7.284377756	15	16	15	3UTR	MIRT742473	0	0
hsa-miR-3689d	NM_031939	MRO	GGGAGGTGTGATCTCACACTCG#TGAGTAGCTGGGATTACAGGTGCCTGCCA#((.(((((((((((((((((((#))))).).)))))))))....)))).)).	4496	4525	1	-24.1	0	3.05E-05	0.5	0	0	-5.495113921	21	29	9	3UTR	MIRT742473	0	0
hsa-miR-3689d	NM_031939	MRO	GGGAGGTGTGATCTCACACTCG#TGAGTCATGCCTCCTG#(((((((((((.((((......#))))))))))))))).	2846	2862	1	-22.4	1	0.000557225	0.559	0	0	-7.284377756	15	16	15	3UTR	MIRT742473	0	0
hsa-miR-3689d	XM_011526226	MRO	GGGAGGTGTGATCTCACACTCG#TGAGTCATGCCTCCTG#(((((((((((.((((......#))))))))))))))).	2675	2691	1	-22.4	1	0.000557225	0.559	0	0	-7.284377756	15	16	15	3UTR	MIRT742473	0	0
hsa-miR-3689d	XM_011526226	MRO	GGGAGGTGTGATCTCACACTCG#GTGTTGAGTCCCCTCCCT#((((((.(.((.(((((((...#)))).)))))))))))).	3522	3540	1	-21.8	0	0.000288047	0.485	0	0	-9.884453949	16	18	12	3UTR	MIRT742473	0	0
hsa-miR-3689d	NM_001369508	MRO	GGGAGGTGTGATCTCACACTCG#TGAGTAGCTGGGATTACAGGTGCCTGCCA#((.(((((((((((((((((((#))))).).)))))))))....)))).)).	4448	4477	1	-24.1	0	3.05E-05	0.5	0	0	-5.495113921	21	29	9	3UTR	MIRT742473	0	0
hsa-miR-3689d	NM_001369508	MRO	GGGAGGTGTGATCTCACACTCG#TGAGTCATGCCTCCTG#(((((((((((.((((......#))))))))))))))).	2798	2814	1	-22.4	1	0.000557225	0.559	0	0	-7.284377756	15	16	15	3UTR	MIRT742473	0	0
hsa-miR-3689d	NM_001127174	MRO	GGGAGGTGTGATCTCACACTCG#TGAGTAGCTGGGATTACAGGTGCCTGCCA#((.(((((((((((((((((((#))))).).)))))))))....)))).)).	4170	4199	1	-24.1	0	3.05E-05	0.5	-0.008268836	1.02790899	-5.495113921	21	29	9	3UTR	MIRT742473	0	0
hsa-miR-3689d	NM_001127175	MRO	GGGAGGTGTGATCTCACACTCG#TGAGTCATGCCTCCTG#(((((((((((.((((......#))))))))))))))).	2587	2603	1	-22.4	1	0.000557225	0.559	-0.195493455	-0.036543746	-7.284377756	15	16	15	3UTR	MIRT742473	0	0
hsa-miR-377-5p	NM_024715	TXNDC15	AGAGGTTGCCCTTGGTGAATTC#TCACTGCAACCTCTG#(((((((((....(((((....#)))))))))))))).	2314	2329	1	-19.6	1	0.000205519	0.441	0.030965556	-0.177924456	-12.64078931	14	15	14	3UTR	MIRT767498	0	0
hsa-miR-378g	NM_001370187	LRRC32	ACTGGGCTTGGAGTCAGAAG#TCTGGCTCATGATGTGGGCTCAGTA#((((((((((((((((((..#))))))))......)))))))))).	2284	2309	1	-22.3	1	0.01985341	0.485	0	0	-3.937574446	18	25	10	3UTR	MIRT767525	0	1
hsa-miR-3909	NM_002928	RGS16	TGTCCTCTAGGGCCTGCAGTCT#GGCTGCCCCTGTGTGGGAGGCAGGTTCTGCAAAGCAAGTGCAAGAGGACAA#(((((((((((((((((..(((#.)))..)))))))))..............)))))))).	799	850	1	-26.4	1	0.02102838	0.632	0	0	-3.937574446	20	38	9	3UTR	MIRT785422	0	0
hsa-miR-3913-5p	NM_001127176	MRO	TTTGGGACTGATCTTGATGTCT#AGACGAGCGTCTCCATCAAGCCTGTGTCAGTTGCAGAA#((((.((((((((((((((...#.))))))).....))))))).)))).	3081	3119	1	-20.3	0	0.000661904	0.559	-0.335790122	0.013940149	-8.056611621	18	26	7	3UTR	MIRT676397	0	0
hsa-miR-3925-5p	NM_002015	FOXO1	AAGAGAACTGAAAGTGGAGCCT#CTCCCTTTTAGTTTTCTTG#((((((((((((((.((((...#)))))))))))))))))).	2485	2504	1	-22.5	1	0.02293761	0.706	0	0	-4.673024006	18	19	18	3UTR	MIRT445380	0	0
hsa-miR-423-5p	XM_011529766	RUNX1	TGAGGGGCAGAGAGCGAGACTTT#AAGGTCCAGTTCTTCCCCCTTCAC#(((((((..((((((..((((((#))))))..))))))..))))))).	4670	4694	1	-24.2	1	0.008688231	0.574	0	0	-7.540648114	19	24	7	3UTR	MIRT038069	0	0
hsa-miR-423-5p	NM_001754	RUNX1	TGAGGGGCAGAGAGCGAGACTTT#AAGGTCCAGTTCTTCCCCCTTCAC#(((((((..((((((..((((((#))))))..))))))..))))))).	4563	4587	1	-24.2	1	0.008688231	0.574	0	0	-7.540648114	19	24	7	3UTR	MIRT038069	0	0
hsa-miR-4257	NM_000474	TWIST1	CCAGAGGTGGGGACTGAG#CAGTCTAGAGACTCTGGA#((((((....((((((..#)))))).....)))))).	998	1016	1	-19.1	0	4.21E-05	0.632	0	0	-10.09379204	12	18	6	3UTR	MIRT464959	0	1
hsa-miR-4271	NM_031939	MRO	GGGGGAAGAAAAGGTGGGG#CCATCATGTTCCCCTG#(((((((.(...(((((..#))))).).))))))).	1038	1054	1	-18.7	1	0.003114431	0.544	0	0	-13.66529363	13	16	7	3UTR	MIRT449312	0	0
hsa-miR-4271	XM_011526226	MRO	GGGGGAAGAAAAGGTGGGG#CCATCATGTTCCCCTG#(((((((.(...(((((..#))))).).))))))).	867	883	1	-18.7	1	0.003114431	0.544	0	0	-13.66529363	13	16	7	3UTR	MIRT449312	0	0
hsa-miR-4271	NM_001369508	MRO	GGGGGAAGAAAAGGTGGGG#CCATCATGTTCCCCTG#(((((((.(...(((((..#))))).).))))))).	990	1006	1	-18.7	1	0.003114431	0.544	0	0	-13.66529363	13	16	7	3UTR	MIRT449312	0	0
hsa-miR-4271	NM_001127174	MRO	GGGGGAAGAAAAGGTGGGG#CCATCATGTTCCCCTG#(((((((.(...(((((..#))))).).))))))).	712	728	1	-18.7	1	0.003114431	0.544	-0.308361943	-0.013993207	-13.66529363	13	16	7	3UTR	MIRT449312	0	0
hsa-miR-4271	NM_001127175	MRO	GGGGGAAGAAAAGGTGGGG#CCATCATGTTCCCCTG#(((((((.(...(((((..#))))).).))))))).	779	795	1	-18.7	1	0.003114431	0.544	-0.069740429	-0.046661066	-13.66529363	13	16	7	3UTR	MIRT449312	0	0
hsa-miR-4271	NM_001127176	MRO	GGGGGAAGAAAAGGTGGGG#CCATCATGTTCCCCTG#(((((((.(...(((((..#))))).).))))))).	935	951	1	-18.7	1	0.003114431	0.544	-0.221302286	0.035197334	-13.66529363	13	16	7	3UTR	MIRT449312	0	0
hsa-miR-4279	NM_031939	MRO	CTCTCCTCCCGGCTTC#GATGCGGGGATGAGGAGAGA#((((((((((.((.((#)).)).))))...)))))).	2371	2391	1	-21	1	0.008926649	0.412	0	0	-7.619188839	14	20	6	3UTR	MIRT716463	0	1
hsa-miR-4279	XM_011526226	MRO	CTCTCCTCCCGGCTTC#AGGGTGGTGTGACACAGATGCGGGGATGAGGAGAGA#((((((((((.((.((#.)).)).))))...)))))).	2184	2220	1	-21.2	1	0.008926649	0.412	0	0	-7.619188839	14	21	6	3UTR	MIRT716463	0	1
hsa-miR-4279	NM_001369508	MRO	CTCTCCTCCCGGCTTC#GATGCGGGGATGAGGAGAGA#((((((((((.((.((#)).)).))))...)))))).	2323	2343	1	-21	1	0.008926649	0.412	0	0	-7.619188839	14	20	6	3UTR	MIRT716463	0	1
hsa-miR-4279	NM_001127174	MRO	CTCTCCTCCCGGCTTC#GATGCGGGGATGAGGAGAGA#((((((((((.((.((#)).)).))))...)))))).	2045	2065	1	-21	1	0.008926649	0.412	-0.482173462	-0.299110854	-7.619188839	14	20	6	3UTR	MIRT716463	0	1
hsa-miR-4284	NM_031910	C1QTNF6	GGGCTCACATCACCCCAT#TGGGATTACAGGTGTGAGCCA#.((((((((((..((((.#))))......)))))))))).	1620	1641	1	-21.9	1	5.07E-05	0.485	0	0	-8.42925876	14	21	10	3UTR	MIRT631699	0	0
hsa-miR-4292	NM_005512	LRRC32	CCCCTGGGCCGGCCTTGG#CCAGGGCCCAGGCCTCAGCCCAGGCCTCGGGA#((((((((((((((((((#))))))))..)))).)))..........))).	4200	4232	1	-27.7	1	5.11E-10	0.426	0	0	-3.937574446	18	32	8	3UTR	MIRT768409	0	0
hsa-miR-4292	NM_001370187	LRRC32	CCCCTGGGCCGGCCTTGG#CCAGGGCCCAGGCCTCAGCCCAGGCCTCGGGA#((((((((((((((((((#))))))))..)))).)))..........))).	2573	2605	1	-27.7	1	5.11E-10	0.426	0	0	-3.937574446	18	32	8	3UTR	MIRT768409	0	0
hsa-miR-4433a-3p	NM_148975	MS4A4A	ACAGGAGTGGGGGTGGGACAT#TCCCTTTTTCCTTCTCCTGC#.((((((.(((((.((((...#))))...))))).)))))).	1231	1251	1	-21.7	1	0.2631357	0.529	0	0	-6.963799684	15	20	6	3UTR	MIRT509333	0	0
hsa-miR-4433a-3p	NM_148975	MS4A4A	ACAGGAGTGGGGGTGGGACAT#TCCCTTCTCCCACCTTCTA#..(((((((((((.((((...#))))..))))))).)))).	1397	1416	1	-21.4	1	0.08657517	0.662	0	0	-5.813840637	15	19	7	3UTR	MIRT509333	0	0
hsa-miR-4433a-3p	NM_024021	MS4A4A	ACAGGAGTGGGGGTGGGACAT#TCCCTTTTTCCTTCTCCTGC#.((((((.(((((.((((...#))))...))))).)))))).	1377	1397	1	-21.7	1	0.2631357	0.529	0	0	-6.963799684	15	20	6	3UTR	MIRT509333	0	0
hsa-miR-4433a-3p	NM_024021	MS4A4A	ACAGGAGTGGGGGTGGGACAT#TCCCTTCTCCCACCTTCTA#..(((((((((((.((((...#))))..))))))).)))).	1543	1562	1	-21.4	1	0.08657517	0.662	0	0	-5.813840637	15	19	7	3UTR	MIRT509333	0	0
hsa-miR-4433b-3p	NM_148975	MS4A4A	CAGGAGTGGGGGGTGGGACGT#TCCCTTCTCCCACCTTCTA#.((((((((((((.((((...#)))).)))))))).)))).	1397	1416	1	-23.3	1	0.08657517	0.662	0	0	-4.650164755	16	19	8	3UTR	MIRT509335	0	0
hsa-miR-4433b-3p	NM_024021	MS4A4A	CAGGAGTGGGGGGTGGGACGT#TCCCTTCTCCCACCTTCTA#.((((((((((((.((((...#)))).)))))))).)))).	1543	1562	1	-23.3	1	0.08657517	0.662	0	0	-4.650164755	16	19	8	3UTR	MIRT509335	0	0
hsa-miR-4436b-3p	XM_011517212	SDC2	CAGGGCAGGAAGAAGTGGACAA#TCCCTTCTTGTGCCCTT#.((((((..((((((.(((...#))))))))).)))))).	1169	1186	1	-21.2	1	0.5756093	0.471	0	0	-7.396398505	15	17	9	3UTR	MIRT468750	0	0
hsa-miR-4446-5p	XM_011529766	RUNX1	ATTTCCCTGCCATTCCCTTGGC#GTGGGGGGAGAGGAGGGAT#...(((((.((.(((((((.((#)).))))))).))))))).	2177	2196	1	-24	0	0.03620583	0.471	0	0	-10.91773316	16	19	7	3UTR	MIRT699882	0	1
hsa-miR-4446-5p	NM_001754	RUNX1	ATTTCCCTGCCATTCCCTTGGC#GTGGGGGGAGAGGAGGGAT#...(((((.((.(((((((.((#)).))))))).))))))).	2070	2089	1	-24	0	0.03620583	0.471	0	0	-10.91773316	16	19	7	3UTR	MIRT699882	0	1
hsa-miR-4446-5p	NM_001001890	RUNX1	ATTTCCCTGCCATTCCCTTGGC#GTGGGGGGAGAGGAGGGAT#...(((((.((.(((((((.((#)).))))))).))))))).	3382	3401	1	-24	0	0.03620583	0.471	0	0	-10.91773316	16	19	7	3UTR	MIRT699882	0	1
hsa-miR-4481	NM_003254	TIMP1	GGAGTGGGCTGGTGGTT#AGCCTGCACAGTGTCCACCCTGTTCCCACTCCC#((((((((..(((((..#.))))).....)))))))).	694	727	1	-23.1	1	0.01713104	0.5	0.0498269	0.297262849	-6.469519653	13	20	8	3UTR	MIRT745129	0	0
hsa-miR-450a-1-3p	NM_031939	MRO	ATTGGGAACATTTTGCATGTAT#ACATGCAAAATGCCCT#...(((..((((((((((((..#))))))))))))))).	4996	5012	1	-20	0	0.02996462	0.735	0	0	-10.37186166	15	16	15	3UTR	MIRT676399	0	0
hsa-miR-450a-1-3p	NM_001369508	MRO	ATTGGGAACATTTTGCATGTAT#ACATGCAAAATGCCCT#...(((..((((((((((((..#))))))))))))))).	4948	4964	1	-20	0	0.02996462	0.735	0	0	-10.37186166	15	16	15	3UTR	MIRT676399	0	0
hsa-miR-450a-1-3p	NM_001127174	MRO	ATTGGGAACATTTTGCATGTAT#ACATGCAAAATGCCCT#...(((..((((((((((((..#))))))))))))))).	4670	4686	1	-20	0	0.02996462	0.735	1.228094542	1.344541706	-10.37186166	15	16	15	3UTR	MIRT676399	0	0
hsa-miR-450a-1-3p	NM_001127175	MRO	ATTGGGAACATTTTGCATGTAT#ACATGCAAAATGCCCT#...(((..((((((((((((..#))))))))))))))).	4737	4753	1	-20	0	0.02996462	0.735	-0.480972417	0.368957697	-10.37186166	15	16	15	3UTR	MIRT676399	0	0
hsa-miR-450a-1-3p	NM_001127176	MRO	ATTGGGAACATTTTGCATGTAT#ACATGCAAAATGCCCT#...(((..((((((((((((..#))))))))))))))).	4893	4909	1	-20	0	0.02996462	0.735	-0.480972417	0.368957697	-10.37186166	15	16	15	3UTR	MIRT676399	0	0
hsa-miR-4533	NM_001287136	CDK14	TGGAAGGAGGTTGCCGGACGCT#TGTCGTAGGCAGCTTCTTCGGA#(.(((.(((((((((.((((..#))))...)))))))))))).).	3537	3559	1	-19.9	0	0.000631761	0.588	0.997995556	0.257855324	-7.23525817	17	22	12	3UTR	MIRT487701	0	0
hsa-miR-4533	NM_001287137	CDK14	TGGAAGGAGGTTGCCGGACGCT#TGTCGTAGGCAGCTTCTTCGGA#(.(((.(((((((((.((((..#))))...)))))))))))).).	3442	3464	1	-19.9	0	0.000631761	0.588	0.997995556	0.257855324	-7.23525817	17	22	12	3UTR	MIRT487701	0	0
hsa-miR-4537	NM_001127175	MRO	TGAGCCGAGCTGAGCTTAGCTG#GGCTGGAGTGCAATGACACGATCTCGGCTCAC#(((((((((.((.((((((((.#))))).))).))..........))))))))).	4157	4189	1	-21.8	1	0.001580432	0.412	-0.344542789	0.740176606	-6.469211527	19	32	9	3UTR	MIRT550191	0	0
hsa-miR-4537	NM_001127176	MRO	TGAGCCGAGCTGAGCTTAGCTG#GGCTGGAGTGCAATGACACGATCTCGGCTCAC#(((((((((.((.((((((((.#))))).))).))..........))))))))).	4313	4345	1	-21.8	1	0.001580432	0.412	1.582469889	1.494308677	-6.469211527	19	32	9	3UTR	MIRT550191	0	0
hsa-miR-4632-5p	XM_011517212	SDC2	GAGGGCAGCGTGGGTGTGGCGGA#GCCTAGCTTTCTAAAGCCACGCTGTGTCCCTCA#(((((((((((((((..(((...#)))..)).........))))))))...))))).	2760	2793	1	-29.3	1	3.37E-05	0.515	0	0	-4.170623527	18	33	8	3UTR	MIRT468749	0	0
hsa-miR-4632-5p	XM_011517212	SDC2	GAGGGCAGCGTGGGTGTGGCGGA#TTTGCTAACGGCCGTCTGCTCTCA#((((((((..(((.(((((((((#))))))).)).))).)))))))).	1900	1924	1	-25.4	1	0.001201422	0.529	0	0	-7.09331049	20	24	8	3UTR	MIRT468749	0	0
hsa-miR-4632-5p	NM_002998	SDC2	GAGGGCAGCGTGGGTGTGGCGGA#GCCTAGCTTTCTAAAGCCACGCTGTGTCCCTCA#(((((((((((((((..(((...#)))..)).........))))))))...))))).	3069	3102	1	-29.3	1	3.37E-05	0.515	0	0	-4.170623527	18	33	8	3UTR	MIRT468749	0	0
hsa-miR-4644	NM_032528	ST6GAL2	TGGAGAGAGAAAAGAGACAGAAG#TGATTCAAGTTCTCTCTCCAG#(((((((((((............#.))))))))))).	5525	5546	0.961538462	-18.7	1	0.2139667	0.632	0	0	-10.39884693	11	13	11	3UTR	MIRT446128	0	0
hsa-miR-4644	NM_001287135	CDK14	TGGAGAGAGAAAAGAGACAGAAG#TCTGTCTCTTTCTTTCTCTTTCTCCC#.((((((((((((((((((((..#))))))))))).....))))))))).	3984	4010	0.956043956	-28.2	1	0.9389765	0.456	0	0	-3.793324837	20	26	11	3UTR	MIRT487698	0	0
hsa-miR-4644	NM_001287136	CDK14	TGGAGAGAGAAAAGAGACAGAAG#TCTGTCTCTTTCTTTCTCTTTCTCCC#.((((((((((((((((((((..#))))))))))).....))))))))).	3696	3722	0.956043956	-28.2	1	0.9389765	0.456	-0.0863834	-0.018897523	-3.793324837	20	26	11	3UTR	MIRT487698	0	0
hsa-miR-4644	NM_001287137	CDK14	TGGAGAGAGAAAAGAGACAGAAG#TCTGTCTCTTTCTTTCTCTTTCTCCC#.((((((((((((((((((((..#))))))))))).....))))))))).	3601	3627	0.956043956	-28.2	1	0.9389765	0.456	-0.0863834	-0.018897523	-3.793324837	20	26	11	3UTR	MIRT487698	0	0
hsa-miR-4644	NM_012395	CDK14	TGGAGAGAGAAAAGAGACAGAAG#TCTGTCTCTTTCTTTCTCTTTCTCCC#.((((((((((((((((((((..#))))))))))).....))))))))).	3767	3793	0.956043956	-28.2	1	0.9389765	0.456	-0.0863834	-0.018897523	-3.793324837	20	26	11	3UTR	MIRT487698	0	0
hsa-miR-4646-3p	NM_002928	RGS16	ATTGTCCCTCTCCCTTCCCAG#CTGGGGGGAGAGGCTGCTTCGAAGGGCAGG#.(((((((((((((..(((((#)))))))))))))...........))))).	1868	1898	1	-24.6	1	5.67E-06	0.397	0	0	-4.761823478	18	30	13	3UTR	MIRT786283	0	0
hsa-miR-4650-5p	NM_001128922	LRRC32	TCAGGCCTCTTTCTACCTT#AGGTCAGTGGGGGAGCCTGAG#(((((((((((.((((((.#)))).)).))))).)))))).	2146	2167	1	-21.3	1	0.000559902	0.426	0	0	-7.284377756	17	21	6	3UTR	MIRT770728	0	1
hsa-miR-4684-5p	NM_031939	MRO	CTCTCTACTGACTTGCAACATA#GGAAGTGGTGGAGAGA#(((((((((.((((.(......#).))))))))))))).	4699	4715	1	-18.9	1	0.1551362	0.515	0	0	-5.915530475	14	16	13	3UTR	MIRT701850	0	0
hsa-miR-4684-5p	NM_001369508	MRO	CTCTCTACTGACTTGCAACATA#GGAAGTGGTGGAGAGA#(((((((((.((((.(......#).))))))))))))).	4651	4667	1	-18.9	1	0.1551362	0.515	0	0	-5.915530475	14	16	13	3UTR	MIRT701850	0	0
hsa-miR-4684-5p	NM_001127174	MRO	CTCTCTACTGACTTGCAACATA#GGAAGTGGTGGAGAGA#(((((((((.((((.(......#).))))))))))))).	4373	4389	1	-18.9	1	0.1551362	0.515	0.818487	1.888523684	-5.915530475	14	16	13	3UTR	MIRT701850	0	0
hsa-miR-4684-5p	NM_001127175	MRO	CTCTCTACTGACTTGCAACATA#GGAAGTGGTGGAGAGA#(((((((((.((((.(......#).))))))))))))).	4440	4456	1	-18.9	1	0.1551362	0.515	1.533424667	2.000940486	-5.915530475	14	16	13	3UTR	MIRT701850	0	0
hsa-miR-4684-5p	NM_001127176	MRO	CTCTCTACTGACTTGCAACATA#GGAAGTGGTGGAGAGA#(((((((((.((((.(......#).))))))))))))).	4596	4612	1	-18.9	1	0.1551362	0.515	1.533424667	2.000940486	-5.915530475	14	16	13	3UTR	MIRT701850	0	0
hsa-miR-4685-3p	NM_021813	BACH2	TCTCCCTTCCTGCCCTGGCTAG#TGGCTGGGGTAGGAATGGTTGTTGGGGCAGAG#(((((((((((((((((((((.#)))))))))))))).........)))).))).	6595	6627	1	-30.8	1	0.006196365	0.441	0	0	-3.937574446	21	32	14	3UTR	MIRT660365	0	0
hsa-miR-4685-3p	NM_001170794	BACH2	TCTCCCTTCCTGCCCTGGCTAG#TGGCTGGGGTAGGAATGGTTGTTGGGGCAGAG#(((((((((((((((((((((.#)))))))))))))).........)))).))).	6424	6456	1	-30.8	1	0.006196365	0.441	0	0	-3.937574446	21	32	14	3UTR	MIRT660365	0	0
hsa-miR-4685-3p	NM_033274	ADAM19	TCTCCCTTCCTGCCCTGGCTAG#CTAGGTGTTGTTTTGTGCAATATACAGCCCCAGGTAGGGAGGGGAGAG#(((((((((((..(((((((..#.))))..)))..))))))))))).	3043	3091	0.980769231	-30.3	1	0.002465815	0.456	0	0	-8.573508368	18	24	11	3UTR	MIRT660920	0	0
hsa-miR-4685-3p	NM_033274	ADAM19	TCTCCCTTCCTGCCCTGGCTAG#AGTCCAGGGTCTGGTGGGGAGGA#(((((((.((.(((((((((..#)).)))))))..)).))))))).	5542	5565	1	-29.8	1	0.00802186	0.441	0	0	-9.075983851	18	23	7	3UTR	MIRT660920	0	0
hsa-miR-4701-5p	NM_152686	DNAJC18	TTGGCCACCACACCTACCCCTT#AGCCAGGTGTGGTGGCACAT#.((((((((((((((.......#.)))))))))))).)).	2879	2899	0.974358974	-26.4	1	1.61E-06	0.515	0	0	-4.026373918	14	17	12	3UTR	MIRT706935	0	1
hsa-miR-4725-3p	NM_031939	MRO	TGGGGAAGGCGTCAGTGTCGGG#CCTGATACTCATGTCTTTATTTAGTCCCTT#.(((((((((((.(((((((((#))))))))).))))))........))))).	2858	2888	1	-24.2	1	0.0617483	0.559	0	0	-5.08245545	20	30	9	3UTR	MIRT449311	0	0
hsa-miR-4725-3p	XM_011526226	MRO	TGGGGAAGGCGTCAGTGTCGGG#CCTGATACTCATGTCTTTATTTAGTCCCTT#.(((((((((((.(((((((((#))))))))).))))))........))))).	2687	2717	1	-24.2	1	0.0617483	0.559	0	0	-5.08245545	20	30	9	3UTR	MIRT449311	0	0
hsa-miR-4725-3p	NM_001369508	MRO	TGGGGAAGGCGTCAGTGTCGGG#CCTGATACTCATGTCTTTATTTAGTCCCTT#.(((((((((((.(((((((((#))))))))).))))))........))))).	2810	2840	1	-24.2	1	0.0617483	0.559	0	0	-5.08245545	20	30	9	3UTR	MIRT449311	0	0
hsa-miR-4728-5p	NM_001287135	CDK14	TGGGAGGGGAGAGGCAGCAAGCA#CTCTCTCTCTGTCTCTTTCTTTCTC#.((((((((((((((((..((..#.))..)))))))))))))))).	3977	4002	1	-22.7	1	0.8367021	0.515	0	0	-3.793324837	18	22	16	3UTR	MIRT487692	0	1
hsa-miR-4728-5p	NM_001287135	CDK14	TGGGAGGGGAGAGGCAGCAAGCA#TTCTCCCTCTGCTTCTTTTCTCTTC#.((((((((((((((((......#.)))))))))))))))).	4065	4090	1	-22.1	1	0.111386	0.574	0	0	-3.793324837	16	18	16	3UTR	MIRT487692	0	1
hsa-miR-4728-5p	NM_001287136	CDK14	TGGGAGGGGAGAGGCAGCAAGCA#CTCTCTCTCTGTCTCTTTCTTTCTC#.((((((((((((((((..((..#.))..)))))))))))))))).	3689	3714	1	-22.7	1	0.8367021	0.515	-0.092252062	-0.133675671	-3.793324837	18	22	16	3UTR	MIRT487692	0	1
hsa-miR-4728-5p	NM_001287137	CDK14	TGGGAGGGGAGAGGCAGCAAGCA#CTCTCTCTCTGTCTCTTTCTTTCTC#.((((((((((((((((..((..#.))..)))))))))))))))).	3594	3619	1	-22.7	1	0.8367021	0.515	-0.092252062	-0.133675671	-3.793324837	18	22	16	3UTR	MIRT487692	0	1
hsa-miR-4728-5p	NM_012395	CDK14	TGGGAGGGGAGAGGCAGCAAGCA#CTCTCTCTCTGTCTCTTTCTTTCTC#.((((((((((((((((..((..#.))..)))))))))))))))).	3760	3785	1	-22.7	1	0.8367021	0.515	-0.092252062	-0.133675671	-3.793324837	18	22	16	3UTR	MIRT487692	0	1
hsa-miR-4739	NM_001287135	CDK14	AAGGGAGGAGGAGCGGAGGGGCCCT#CCCCTCTCACTCCCTCCCTCCCTC#.(((((((.((((.(((((((....#)))))).).))))...))))))).	4016	4040	1	-32.8	1	0.9959086	0.471	0	0	-5.706554413	18	24	7	3UTR	MIRT487710	0	0
hsa-miR-4743-5p	NM_031910	C1QTNF6	TGGCCGGATGGGACAGGAGGCAT#TGCCCCTGCCCTCAGTGACTGGCCAG#(((((((..(((.((((.((((.#))))))))))).......))))))).	1841	1867	1	-29.1	1	0.000157681	0.338	0	0	-8.596729646	18	26	11	3UTR	MIRT489014	0	0
hsa-miR-4747-5p	XM_011526226	MRO	AGGGAAGGAGGCTTGGTCTTAG#GAGAGCTCAAGTCTCTGAATTCCCA#.(((((((((((((((.(((..#.))).))))))))))...))))).	3656	3681	1	-23	1	0.00120066	0.559	0	0	-3.793324837	18	24	10	3UTR	MIRT449314	0	0
hsa-miR-4747-5p	NM_001127174	MRO	AGGGAAGGAGGCTTGGTCTTAG#TTGAGATGGAGCCTCACTCTGTCACCCA#.(((.(((((((((.(((((((#))))))).))))))).))......))).	4062	4090	1	-23.4	0	0.003295952	0.529	0.525653	-0.031083515	-8.647811572	19	28	7	3UTR	MIRT449314	0	0
hsa-miR-4747-5p	NM_001127175	MRO	AGGGAAGGAGGCTTGGTCTTAG#TTGAGATGGAGCCTCACTCTGTCACCCA#.(((.(((((((((.(((((((#))))))).))))))).))......))).	4129	4157	1	-23.4	0	0.003295952	0.529	0.3077261	-0.077052409	-8.647811572	19	28	7	3UTR	MIRT449314	0	0
hsa-miR-4747-5p	NM_001127175	MRO	AGGGAAGGAGGCTTGGTCTTAG#GAGAGCTCAAGTCTCTGAATTCCCA#.(((((((((((((((.(((..#.))).))))))))))...))))).	3568	3593	1	-23	1	0.00120066	0.559	0.245700672	0.228239312	-3.793324837	18	24	10	3UTR	MIRT449314	0	0
hsa-miR-4747-5p	NM_001127176	MRO	AGGGAAGGAGGCTTGGTCTTAG#TTGAGATGGAGCCTCACTCTGTCACCCA#.(((.(((((((((.(((((((#))))))).))))))).))......))).	4285	4313	1	-23.4	0	0.003295952	0.529	0.9515037	1.597334713	-8.647811572	19	28	7	3UTR	MIRT449314	0	0
hsa-miR-4747-5p	NM_001127176	MRO	AGGGAAGGAGGCTTGGTCTTAG#GAGAGCTCAAGTCTCTGAATTCCCA#.(((((((((((((((.(((..#.))).))))))))))...))))).	3724	3749	1	-23	1	0.00120066	0.559	0.542016089	0.079817408	-3.793324837	18	24	10	3UTR	MIRT449314	0	0
hsa-miR-4755-5p	XM_011529766	RUNX1	TTTCCCTTCAGAGCCTGGCTTT#GAATTTTCTGCCAGGCTCAACAAGGGT#...(((((..(((((((((...#.)))))))))...))))).	2809	2836	0.974358974	-26.2	0	9.65E-05	0.603	0	0	-8.81343632	14	19	9	3UTR	MIRT699885	0	0
hsa-miR-4755-5p	NM_001754	RUNX1	TTTCCCTTCAGAGCCTGGCTTT#GAATTTTCTGCCAGGCTCAACAAGGGT#...(((((..(((((((((...#.)))))))))...))))).	2702	2729	0.974358974	-26.2	0	9.65E-05	0.603	0	0	-8.81343632	14	19	9	3UTR	MIRT699885	0	0
hsa-miR-4755-5p	NM_001001890	RUNX1	TTTCCCTTCAGAGCCTGGCTTT#GAATTTTCTGCCAGGCTCAACAAGGGT#...(((((..(((((((((...#.)))))))))...))))).	4014	4041	0.974358974	-26.2	0	9.65E-05	0.603	0	0	-8.81343632	14	19	9	3UTR	MIRT699885	0	0
hsa-miR-4756-5p	NM_001287136	CDK14	CAGGGAGGCGCTCACTCTCTGCT#GCAGGAATCTTGCTTTAAAGATGAAAAAGGGAATGGGCCAGCTTCCCTT#.(((((((((((((.(((((...#.))))).)))))..)))))))).	2546	2595	1	-26.3	1	7.63E-07	0.529	0.9997456	0.538268851	-4.528774398	18	23	8	3UTR	MIRT487709	0	0
hsa-miR-4756-5p	NM_001287137	CDK14	CAGGGAGGCGCTCACTCTCTGCT#GCAGGAATCTTGCTTTAAAGATGAAAAAGGGAATGGGCCAGCTTCCCTT#.(((((((((((((.(((((...#.))))).)))))..)))))))).	2451	2500	1	-26.3	1	7.63E-07	0.529	0.9997456	0.538268851	-4.528774398	18	23	8	3UTR	MIRT487709	0	0
hsa-miR-4756-5p	NM_012395	CDK14	CAGGGAGGCGCTCACTCTCTGCT#GCAGGAATCTTGCTTTAAAGATGAAAAAGGGAATGGGCCAGCTTCCCTT#.(((((((((((((.(((((...#.))))).)))))..)))))))).	2617	2666	1	-26.3	1	7.63E-07	0.529	0.9997456	0.538268851	-4.528774398	18	23	8	3UTR	MIRT487709	0	0
hsa-miR-4761-5p	NM_001127175	MRO	ACAAGGTGTGCATGCCTGACC#CAGGCGTGAGCCACCG#....(((((.((((((((...#)))))))).)).))).	4388	4404	1	-19.5	0	2.45E-06	0.456	2.07080875	1.882891055	-10.78906894	13	16	8	3UTR	MIRT676418	0	0
hsa-miR-4761-5p	NM_001127176	MRO	ACAAGGTGTGCATGCCTGACC#CAGGCGTGAGCCACCG#....(((((.((((((((...#)))))))).)).))).	4544	4560	1	-19.5	0	2.45E-06	0.456	2.07080875	1.753551734	-10.78906894	13	16	8	3UTR	MIRT676418	0	0
hsa-miR-4786-5p	NM_031939	MRO	TGAGACCAGGACTGGATGCACC#CCAGGCTGGTCTCAA#(((((((((..((((.......#)))).))))))))).	4579	4594	1	-22.4	1	9.44E-06	0.456	0	0	-8.23790447	13	15	9	3UTR	MIRT676416	0	0
hsa-miR-4786-5p	NM_001369508	MRO	TGAGACCAGGACTGGATGCACC#CCAGGCTGGTCTCAA#(((((((((..((((.......#)))).))))))))).	4531	4546	1	-22.4	1	9.44E-06	0.456	0	0	-8.23790447	13	15	9	3UTR	MIRT676416	0	0
hsa-miR-4786-5p	NM_001127174	MRO	TGAGACCAGGACTGGATGCACC#CCAGGCTGGTCTCAA#(((((((((..((((.......#)))).))))))))).	4253	4268	1	-22.4	1	9.44E-06	0.456	2.281181889	1.678637099	-8.23790447	13	15	9	3UTR	MIRT676416	0	0
hsa-miR-4786-5p	NM_001127175	MRO	TGAGACCAGGACTGGATGCACC#CCAGGCTGGTCTCAA#(((((((((..((((.......#)))).))))))))).	4320	4335	1	-22.4	1	9.44E-06	0.456	1.097723111	1.479338259	-8.23790447	13	15	9	3UTR	MIRT676416	0	0
hsa-miR-4786-5p	NM_001127176	MRO	TGAGACCAGGACTGGATGCACC#CCAGGCTGGTCTCAA#(((((((((..((((.......#)))).))))))))).	4476	4491	1	-22.4	1	9.44E-06	0.456	2.336972767	1.701636609	-8.23790447	13	15	9	3UTR	MIRT676416	0	0
hsa-miR-4797-5p	NM_000692	ALDH1B1	GACAGAGTGCCACTTACTGAA#GAGTCTCACTCTGTCG#(((((((((..((((......#))))..))))))))).	2705	2721	1	-19.1	1	2.28E-05	0.544	0	0	-8.23790447	13	16	9	3UTR	MIRT692244	0	0
hsa-miR-484	NM_177937	GOLM1	TCAGGCTCAGTCCCCTCCCGAT#GGCCAAAAGGGGGCTGACCTGGA#(((((.((((((((((......#.))))))))))))))).	2141	2164	1	-26.4	0	5.08E-05	0.471	-0.20324896	0.093914138	-5.838533207	15	17	15	3UTR	MIRT041817	0	0
hsa-miR-484	NM_016548	GOLM1	TCAGGCTCAGTCCCCTCCCGAT#GGCCAAAAGGGGGCTGACCTGGA#(((((.((((((((((......#.))))))))))))))).	2164	2187	1	-26.4	0	5.08E-05	0.471	0.75128224	-0.024762345	-5.838533207	15	17	15	3UTR	MIRT041817	0	0
hsa-miR-491-5p	NM_001127176	MRO	AGTGGGGAACCCTTCCATGAGG#CCTTACTGGGAGGAGCCCATTT#((((((....((((((((((((#))))).)))))))..)))))).	3965	3987	1	-22.6	0	0.000115788	0.544	-0.202518054	0.092352212	-10.09379204	18	22	7	3UTR	MIRT449309	0	0
hsa-miR-5006-3p	XM_011529766	RUNX1	TTTCCCTTTCCATCCTGGCAG#GTTGGGGTGGGGGGAGAG#(((((((..((((((((((..#))))))))))))))))).	2171	2189	1	-24	1	0.00893436	0.441	0	0	-7.307599034	17	18	17	3UTR	MIRT699884	0	0
hsa-miR-5006-3p	XM_011529766	RUNX1	TTTCCCTTTCCATCCTGGCAG#CTGCCAGGCTCAACAAGGGT#...(((((.....((((((((#))))))))......))))).	2816	2836	1	-20.7	0	9.65E-05	0.603	0	0	-16.27414472	13	20	8	3UTR	MIRT699884	0	0
hsa-miR-5006-3p	NM_001754	RUNX1	TTTCCCTTTCCATCCTGGCAG#GTTGGGGTGGGGGGAGAG#(((((((..((((((((((..#))))))))))))))))).	2064	2082	1	-24	1	0.00893436	0.441	0	0	-7.307599034	17	18	17	3UTR	MIRT699884	0	0
hsa-miR-5006-3p	NM_001754	RUNX1	TTTCCCTTTCCATCCTGGCAG#CTGCCAGGCTCAACAAGGGT#...(((((.....((((((((#))))))))......))))).	2709	2729	1	-20.7	0	9.65E-05	0.603	0	0	-16.27414472	13	20	8	3UTR	MIRT699884	0	0
hsa-miR-5006-3p	NM_001001890	RUNX1	TTTCCCTTTCCATCCTGGCAG#GTTGGGGTGGGGGGAGAG#(((((((..((((((((((..#))))))))))))))))).	3376	3394	1	-24	1	0.00893436	0.441	0	0	-7.307599034	17	18	17	3UTR	MIRT699884	0	0
hsa-miR-5006-3p	NM_001001890	RUNX1	TTTCCCTTTCCATCCTGGCAG#CTGCCAGGCTCAACAAGGGT#...(((((.....((((((((#))))))))......))))).	4021	4041	1	-20.7	0	9.65E-05	0.603	0	0	-16.27414472	13	20	8	3UTR	MIRT699884	0	0
hsa-miR-500a-3p	NM_024715	TXNDC15	ATGCACCTGGGCAAGGATTCTG#TAGATAACTTGCCCAGGTT#....(((((((((((...((((#))))...))))))))))).	2871	2890	1	-24.7	0	8.48E-05	0.588	0.093984509	0.218806872	-9.779611549	15	19	11	3UTR	MIRT772975	0	0
hsa-miR-5011-5p	NM_021813	BACH2	TATATATACAGCCATGCACTC#GAGTGATTTGCTGTATGTGTT#.(((((((((((.(..(((((#)))))..).))))))))))).	6756	6777	1	-20.8	1	0.02260388	0.5	0	0	-6.050954091	17	21	11	3UTR	MIRT508031	0	1
hsa-miR-5011-5p	NM_001170794	BACH2	TATATATACAGCCATGCACTC#GAGTGATTTGCTGTATGTGTT#.(((((((((((.(..(((((#)))))..).))))))))))).	6585	6606	1	-20.8	1	0.02260388	0.5	0	0	-6.050954091	17	21	11	3UTR	MIRT508031	0	1
hsa-miR-505-5p	NM_005512	LRRC32	GGGAGCCAGGAAGTATTGATGT#CTTCCTGGCACTCTCA#(((((((((((((.........#)))))))))..)))).	2946	2962	1	-20.5	1	0.004315579	0.397	0	0	-5.762913004	13	16	9	3UTR	MIRT773100	0	0
hsa-miR-505-5p	NM_001128922	LRRC32	GGGAGCCAGGAAGTATTGATGT#CTTCCTGGCACTCTCA#(((((((((((((.........#)))))))))..)))).	2867	2883	1	-20.5	1	0.004315579	0.397	0	0	-5.762913004	13	16	9	3UTR	MIRT773100	0	0
hsa-miR-507	NM_033274	ADAM19	TTTTGCACCTTTTGGAGTGAA#CACTCCACAAAGGTGCT#....(((((((((((((((..#))))))).)))))))).	4302	4319	0.961538462	-24.4	0	0.002777207	0.397	0	0	-9.546562469	15	17	8	3UTR	MIRT660914	0	1
hsa-miR-508-5p	NM_000692	ALDH1B1	TACTCCAGAGGGCGTCACTCATG#CACGGAGTCTCACTCTGTCGCCCAGGCTGGAGTGC#((((((((.(((((.((......#.)).)))))...)))))))).	2701	2736	1	-24.1	1	4.65E-05	0.426	0	0	-5.729413665	15	21	8	3UTR	MIRT692243	0	1
hsa-miR-508-5p	NM_000692	ALDH1B1	TACTCCAGAGGGCGTCACTCATG#CATGAGTTGCTTCCATGAAATCTTAGGAGTCTCTGGAGG#..((((((((((((..(((((((#)))))))))))...................)))))))).	1901	1940	1	-23	1	0.003053491	0.618	0	0	-5.92549936	19	39	11	3UTR	MIRT692243	0	1
hsa-miR-5088-5p	NM_031910	C1QTNF6	CAGGGCTCAGGGATTGGATGGAGG#CTCCTCGTCTCAGAGCCCTC#.(((((((.(((((..((.((((.#))))))))))).))))))).	2443	2463	1	-25.6	1	0.008962052	0.353	0	0	-5.818213136	18	20	11	3UTR	MIRT489021	0	0
hsa-miR-5093	NM_181702	GEM	AGGAAATGAGGCTGGCTAGGAGC#AGTCAGTATTTATTTCCA#.((((((((.(((((((......#)))))))..)))))))).	1191	1209	1	-18.7	1	0.000432347	0.691	5.33885875	5.375915555	-5.035831306	15	18	8	3UTR	MIRT749683	0	0
hsa-miR-5093	NM_005261	GEM	AGGAAATGAGGCTGGCTAGGAGC#AGTCAGTATTTATTTCCA#.((((((((.(((((((......#)))))))..)))))))).	1306	1324	1	-18.7	1	0.000432347	0.691	3.87205655	4.929629371	-5.035831306	15	18	8	3UTR	MIRT749683	0	0
hsa-miR-511-5p	NM_001029864	KIAA1755	GTGTCTTTTGCTCTGCAGTCA#GGCTGTGGGGCACAGGTCCCCCACAATGAGGCTGTGAAGGGGAGAGAGGCA#((.(((((((((((((((((.#))))))))))))..............................))))).)).	5550	5601	1	-23.4	0	0.02829348	0.368	0	0	-5.495113921	19	51	12	3UTR	MIRT773352	0	0
hsa-miR-518f-5p	NM_002015	FOXO1	CTCTAGAGGGAAGCACTTTCTC#GAGAACAGTGAAGTCCAGGGAAAGGCATCTGGTCTGTCTGGAA#.((((((.(((.((.(((((((#.)))))))))......))).)))))).	4799	4842	1	-18.8	1	0.000546653	0.529	0	0	-10.18921264	18	27	9	3UTR	MIRT445371	0	0
hsa-miR-552-3p	NM_001142351	ST6GAL2	AACAGGTGACTGGTTAGACAA#TCCAGCCAGTCACA#.....((((((((((.((...#)).)))))))))).	4853	4867	1	-18	0	0.07495288	0.515	1.21392781	0.633273968	-13.89864872	12	14	10	3UTR	MIRT787625	0	0
hsa-miR-5703	NM_021813	BACH2	AGGAGAAGTCGGGAAGGT#GCCTTTCCAAGTGACCTCTCCTC#((((((.(((((((((((#))))))))....))).)))))).	5853	5876	1	-22	0	0.05182642	0.647	0	0	-5.481260981	17	23	8	3UTR	MIRT660371	0	0
hsa-miR-5703	NM_001170794	BACH2	AGGAGAAGTCGGGAAGGT#GCCTTTCCAAGTGACCTCTCCTC#((((((.(((((((((((#))))))))....))).)))))).	5682	5705	1	-22	0	0.05182642	0.647	0	0	-5.481260981	17	23	8	3UTR	MIRT660371	0	0
hsa-miR-574-5p	NM_198177	MITF	TGAGTGTGTGTGTGTGAGTGTGT#GCACTGCATTCGCACAAACTG#..(((.((((((.((((((((..#))))).))).)))))).))).	1594	1615	1	-19.8	0	0.005140355	0.588	3.00985	0.979852526	-8.147090093	17	21	6	3UTR	MIRT607079	0	0
hsa-miR-6071	NM_001365782	TPM1	TTCTGCTGCCGGCCAAGGC#CCTTCCAAGGGTGTGGCTGGCAGTGGGGT#(((((((((((((((....#.))))))))))))))).	2431	2460	1	-25.8	1	0.00115136	0.485	0	0	-4.170623527	15	17	15	3UTR	MIRT698083	0	0
hsa-miR-6076	XM_011536039	BACH2	AGCATGACAGAGGAGAGGTGG#CCGAAGTATCCTCTCCTCTTCTCGAGCA#.((.(((.((((((((((...#.))))))))))..))).)).	3101	3129	1	-23.2	0	0.001050104	0.529	0	0	-9.138982041	15	20	10	3UTR	MIRT624596	0	0
hsa-miR-6076	NM_021813	BACH2	AGCATGACAGAGGAGAGGTGG#CCTCTCCTCTTCTCGAGCA#.((.(((.((((((((((...#))))))))))..))).)).	3486	3505	1	-23.1	0	0.001050104	0.529	0	0	-9.138982041	15	19	10	3UTR	MIRT624596	0	0
hsa-miR-6076	NM_001170794	BACH2	AGCATGACAGAGGAGAGGTGG#CCTCTCCTCTTCTCGAGCA#.((.(((.((((((((((...#))))))))))..))).)).	3315	3334	1	-23.1	0	0.001050104	0.529	0	0	-9.138982041	15	19	10	3UTR	MIRT624596	0	0
hsa-miR-6086	NM_031939	MRO	GGAGGTTGGGAAGGGCAGAG#CTGCAACCTCCACCTCCTGGGTTCAAGCGATTCTCCTGTCTCAGCCTCCT#(((((((((((.(((.((((#.))))))).))))))))))).	4447	4497	0.969230769	-26.4	1	0.00055676	0.426	0	0	-7.517426836	18	21	11	3UTR	MIRT682799	0	0
hsa-miR-6086	NM_001369508	MRO	GGAGGTTGGGAAGGGCAGAG#CTGCAACCTCCACCTCCTGGGTTCAAGCGATTCTCCTGTCTCAGCCTCCT#(((((((((((.(((.((((#.))))))).))))))))))).	4399	4449	0.969230769	-26.4	1	0.00055676	0.426	0	0	-7.517426836	18	21	11	3UTR	MIRT682799	0	0
hsa-miR-6086	NM_001127175	MRO	GGAGGTTGGGAAGGGCAGAG#CTGCAACCTCCACCTCCTGGGTTCAAGCGATTCTCCTGTCTCAGCCTCCT#(((((((((((.(((.((((#.))))))).))))))))))).	4188	4238	0.980769231	-26.4	1	0.00055676	0.426	0.321346727	0.994709193	-7.517426836	18	21	11	3UTR	MIRT682799	0	0
hsa-miR-6086	NM_031939	MRO	GGAGGTTGGGAAGGGCAGAG#CTCTAAGTCCCTCTCACCCTCCC#(((((.(((((.((((((((#))))..)))).))))).))))).	2144	2167	1	-24.1	0	0.8108988	0.588	0	0	-9.185336517	18	23	5	3UTR	MIRT682799	0	0
hsa-miR-6086	XM_011526226	MRO	GGAGGTTGGGAAGGGCAGAG#CTCTAAGTCCCTCTCACCCTCCC#(((((.(((((.((((((((#))))..)))).))))).))))).	1973	1996	1	-24.1	0	0.8108988	0.588	0	0	-9.185336517	18	23	5	3UTR	MIRT682799	0	0
hsa-miR-6086	XM_011526226	MRO	GGAGGTTGGGAAGGGCAGAG#TCTGCCATTTCAGGCTTTCAACCTTCG#(((((((((((((((((((.#)))))).))))......))))))))).	3388	3415	1	-23.4	1	0.03037333	0.574	0	0	-3.937574446	19	27	9	3UTR	MIRT682799	0	0
hsa-miR-6086	NM_001369508	MRO	GGAGGTTGGGAAGGGCAGAG#CTCTAAGTCCCTCTCACCCTCCC#(((((.(((((.((((((((#))))..)))).))))).))))).	2096	2119	1	-24.1	0	0.8108988	0.588	0	0	-9.185336517	18	23	5	3UTR	MIRT682799	0	0
hsa-miR-6086	NM_001127174	MRO	GGAGGTTGGGAAGGGCAGAG#CTGCAACCTCCACCTCCTGGGTTCAAGCGATTCTCCTGTCTCAGCCTCCT#(((((((((((.(((.((((#.))))))).))))))))))).	4121	4171	1	-26.4	1	0.00055676	0.426	0.030364055	-0.173246955	-7.517426836	18	21	11	3UTR	MIRT682799	0	0
hsa-miR-6086	NM_001127174	MRO	GGAGGTTGGGAAGGGCAGAG#CTCTAAGTCCCTCTCACCCTCCC#(((((.(((((.((((((((#))))..)))).))))).))))).	1818	1841	1	-24.1	0	0.8108988	0.588	0.09591446	0.011729414	-9.185336517	18	23	5	3UTR	MIRT682799	0	0
hsa-miR-6086	NM_001127175	MRO	GGAGGTTGGGAAGGGCAGAG#CTCTAAGTCCCTCTCACCCTCCC#(((((.(((((.((((((((#))))..)))).))))).))))).	1885	1908	1	-24.1	0	0.8108988	0.588	-0.236308572	0.196181727	-9.185336517	18	23	5	3UTR	MIRT682799	0	0
hsa-miR-6086	NM_001127176	MRO	GGAGGTTGGGAAGGGCAGAG#CTGCAACCTCCACCTCCTGGGTTCAAGCGATTCTCCTGTCTCAGCCTCCT#(((((((((((.(((.((((#.))))))).))))))))))).	4344	4394	1	-26.4	1	0.00055676	0.426	1.794136521	1.42558098	-7.517426836	18	21	11	3UTR	MIRT682799	0	0
hsa-miR-6086	NM_024715	TXNDC15	GGAGGTTGGGAAGGGCAGAG#TCCACCCGCCTCAGCCTCCC#((((((((((..(((..((.#))..)))..)))))))))).	2482	2502	1	-24.2	1	4.88E-05	0.441	-0.1555437	-0.100989402	-10.34220131	15	20	10	3UTR	MIRT775628	0	0
hsa-miR-612	NM_001001890	RUNX1	GCTGGGCAGGGCTTCTGAGCTCCTT#GGGAGCATTCGTCGTGCCCAGCC#((((((((.(((......((((((.#))))))....))).)))))))).	7123	7146	1	-31	1	8.57E-05	0.324	0	0	-8.108433275	17	23	8	3UTR	MIRT534543	0	0
hsa-miR-6127	NM_001287136	CDK14	TGAGGGAGTGGGTGGGAGG#CCTCCCTCCCTCTCTCCTTCC#.(((((((.(((.((((((#)))))).)))...))))))).	3740	3761	1	-28.4	1	0.9928437	0.456	-0.142798529	-0.315766916	-6.138845108	16	21	7	3UTR	MIRT487705	0	1
hsa-miR-6127	NM_001287137	CDK14	TGAGGGAGTGGGTGGGAGG#CCTCCCTCCCTCTCTCCTTCC#.(((((((.(((.((((((#)))))).)))...))))))).	3645	3666	1	-28.4	1	0.9928437	0.456	-0.142798529	-0.315766916	-6.138845108	16	21	7	3UTR	MIRT487705	0	1
hsa-miR-6127	NM_012395	CDK14	TGAGGGAGTGGGTGGGAGG#CCTCCCTCCCTCTCTCCTTCC#.(((((((.(((.((((((#)))))).)))...))))))).	3811	3832	1	-28.4	1	0.9928437	0.456	-0.142798529	-0.315766916	-6.138845108	16	21	7	3UTR	MIRT487705	0	1
hsa-miR-6129	NM_001287135	CDK14	TGAGGGAGTTGGGTGTATA#ACTTCCATCTCCCTTAC#((((((((.((((.((...#)).)))).)))))))).	4706	4723	1	-18.8	1	0.001771359	0.574	0	0	-5.850804022	14	17	8	3UTR	MIRT487704	0	1
hsa-miR-6129	NM_001287136	CDK14	TGAGGGAGTTGGGTGTATA#ACTTCCATCTCCCTTAC#((((((((.((((.((...#)).)))).)))))))).	4418	4435	1	-18.8	1	0.001771359	0.574	1.124568625	1.442148713	-5.850804022	14	17	8	3UTR	MIRT487704	0	1
hsa-miR-6129	NM_001287137	CDK14	TGAGGGAGTTGGGTGTATA#ACTTCCATCTCCCTTAC#((((((((.((((.((...#)).)))).)))))))).	4323	4340	1	-18.8	1	0.001771359	0.574	1.124568625	1.442148713	-5.850804022	14	17	8	3UTR	MIRT487704	0	1
hsa-miR-6129	NM_012395	CDK14	TGAGGGAGTTGGGTGTATA#ACTTCCATCTCCCTTAC#((((((((.((((.((...#)).)))).)))))))).	4489	4506	1	-18.8	1	0.001771359	0.574	1.124568625	1.442148713	-5.850804022	14	17	8	3UTR	MIRT487704	0	1
hsa-miR-6130	NM_001287136	CDK14	TGAGGGAGTGGATTGTATG#CATAACTTCCATCTCCCTTAC#((((((((((((...((((#))))...)))).)))))))).	4414	4435	1	-20.1	1	0.001771359	0.574	0.866998077	1.472353496	-6.818994537	16	21	8	3UTR	MIRT487703	0	1
hsa-miR-6130	NM_001287137	CDK14	TGAGGGAGTGGATTGTATG#CATAACTTCCATCTCCCTTAC#((((((((((((...((((#))))...)))).)))))))).	4319	4340	1	-20.1	1	0.001771359	0.574	0.866998077	1.472353496	-6.818994537	16	21	8	3UTR	MIRT487703	0	1
hsa-miR-6130	NM_012395	CDK14	TGAGGGAGTGGATTGTATG#CATAACTTCCATCTCCCTTAC#((((((((((((...((((#))))...)))).)))))))).	4485	4506	1	-20.1	1	0.001771359	0.574	0.866998077	1.472353496	-6.818994537	16	21	8	3UTR	MIRT487703	0	1
hsa-miR-6133	NM_001287135	CDK14	TGAGGGAGGAGGTTGGGTA#CCCTCCCTCTCTCCTTCC#.(((((((((((..(((..#)))..)))).))))))).	4031	4049	1	-23.8	1	0.9928437	0.456	0	0	-5.939295368	14	18	7	3UTR	MIRT487702	0	1
hsa-miR-6133	NM_001287136	CDK14	TGAGGGAGGAGGTTGGGTA#CCCTCCCTCTCTCCTTCC#.(((((((((((..(((..#)))..)))).))))))).	3743	3761	1	-23.8	1	0.9928437	0.456	-0.123895033	-0.300233079	-5.939295368	14	18	7	3UTR	MIRT487702	0	1
hsa-miR-6133	NM_001287137	CDK14	TGAGGGAGGAGGTTGGGTA#CCCTCCCTCTCTCCTTCC#.(((((((((((..(((..#)))..)))).))))))).	3648	3666	1	-23.8	1	0.9928437	0.456	-0.123895033	-0.300233079	-5.939295368	14	18	7	3UTR	MIRT487702	0	1
hsa-miR-6133	NM_012395	CDK14	TGAGGGAGGAGGTTGGGTA#CCCTCCCTCTCTCCTTCC#.(((((((((((..(((..#)))..)))).))))))).	3814	3832	1	-23.8	1	0.9928437	0.456	-0.123895033	-0.300233079	-5.939295368	14	18	7	3UTR	MIRT487702	0	1
hsa-miR-6134	NM_031939	MRO	TGAGGTGGTAGGATGTAGA#CTGCAACCTCCACCTCC#.(((((((.(((.(((((.#))))).)))))))))).	4447	4464	1	-23.7	1	0.00068957	0.426	0	0	-6.138845108	15	17	10	3UTR	MIRT752439	0	0
hsa-miR-6134	NM_001369508	MRO	TGAGGTGGTAGGATGTAGA#CTGCAACCTCCACCTCC#.(((((((.(((.(((((.#))))).)))))))))).	4399	4416	1	-23.7	1	0.00068957	0.426	0	0	-6.138845108	15	17	10	3UTR	MIRT752439	0	0
hsa-miR-6134	NM_001127174	MRO	TGAGGTGGTAGGATGTAGA#CTGCAACCTCCACCTCC#.(((((((.(((.(((((.#))))).)))))))))).	4121	4138	1	-23.7	1	0.00068957	0.426	-0.194285343	-0.167288006	-6.138845108	15	17	10	3UTR	MIRT752439	0	0
hsa-miR-6134	NM_001127174	MRO	TGAGGTGGTAGGATGTAGA#TTACAGGTGCCTGCCACCA#...(((((((((.(((((.#)))))....))))))))).	4183	4202	1	-19.2	0	3.38E-05	0.515	0.434849956	1.090052606	-7.803670806	14	19	9	3UTR	MIRT752439	0	0
hsa-miR-6134	NM_001127176	MRO	TGAGGTGGTAGGATGTAGA#CTGCAACCTCCACCTCC#.(((((((.(((.(((((.#))))).)))))))))).	4344	4361	1	-23.7	1	0.00068957	0.426	1.750481961	1.450377843	-6.138845108	15	17	10	3UTR	MIRT752439	0	0
hsa-miR-615-3p	NM_000692	ALDH1B1	TCCGAGCCTGGGTCTCCCTCTT#GAGATGGGGACCAGGCTCAGAG#((.((((((.(((((((.((((#)))).))))))))))))).)).	1838	1860	0.961538462	-28.6	0	1.94E-05	0.515	0	0	-6.737620389	19	22	13	3UTR	MIRT040428	0	0
hsa-miR-616-5p	NM_198177	MITF	ACTCAAAACCCTTCAGTGACTT#GTCAAATGTGAATTGGTGATGGGTGATGGAGGGTTCAGAGA#.(((..(((((((((.(.((((#.)))).))))))))))..))).	3406	3447	1	-19.2	0	0.008560034	0.515	0.982645544	0.478946685	-10.04636985	17	22	10	3UTR	MIRT701947	0	0
hsa-miR-616-5p	NM_000248	MITF	ACTCAAAACCCTTCAGTGACTT#GTCAAATGTGAATTGGTGATGGGTGATGGAGGGTTCAGAGA#.(((..(((((((((.(.((((#.)))).))))))))))..))).	3215	3256	1	-19.2	0	0.008560034	0.515	2.376140889	1.261789521	-10.04636985	17	22	10	3UTR	MIRT701947	0	0
hsa-miR-616-5p	NM_001184967	MITF	ACTCAAAACCCTTCAGTGACTT#GTCAAATGTGAATTGGTGATGGGTGATGGAGGGTTCAGAGA#.(((..(((((((((.(.((((#.)))).))))))))))..))).	3472	3513	1	-19.2	0	0.008560034	0.515	2.376140889	1.261789521	-10.04636985	17	22	10	3UTR	MIRT701947	0	0
hsa-miR-640	NM_005226	S1PR3	ATGATCCAGGAACCTGCCTCT#GGAGGCTGAGGCGGGTGGATCAC#.((((((....(((((((((.#.))))))))))))))).	3332	3355	1	-24.6	1	4.48E-05	0.412	-0.116835022	-0.231377619	-11.23063037	15	17	15	3UTR	MIRT676944	0	0
hsa-miR-6509-3p	NM_012454	TIAM2	TTCCACTGCCACTACCTAATTT#TGGTGGTAAAGTGGAAA#((((((((((((((........#)))))))..))))))).	5540	5557	1	-18.6	1	0.01497344	0.765	0.76851035	0.163691982	-4.906073087	14	17	7	3UTR	MIRT788266	0	0
hsa-miR-6509-3p	NM_001384546	TIAM2	TTCCACTGCCACTACCTAATTT#TGGTGGTAAAGTGGAAA#((((((((((((((........#)))))))..))))))).	5422	5439	1	-18.6	1	0.01497344	0.765	0	0	-4.906073087	14	17	7	3UTR	MIRT788266	0	0
hsa-miR-6509-3p	NM_001384547	TIAM2	TTCCACTGCCACTACCTAATTT#TGGTGGTAAAGTGGAAA#((((((((((((((........#)))))))..))))))).	5448	5465	1	-18.6	1	0.01497344	0.765	0	0	-4.906073087	14	17	7	3UTR	MIRT788266	0	0
hsa-miR-6509-3p	NM_001010927	TIAM2	TTCCACTGCCACTACCTAATTT#TTAAACTGGTGGTAAAGTGGAAA#((((((((((((((........#.)))))))..))))))).	2105	2128	1	-18.8	1	0.01497344	0.765	0	0	-4.906073087	14	18	7	3UTR	MIRT788266	0	0
hsa-miR-6513-5p	NM_001127174	MRO	TTTGGGATTGACGCCACATGTCT#GGCTATTAATGTCAATTATTTTGGTGATCAATCCTAGT#.(((((((((((((((.......#.))))).)))))))))).	1738	1776	0.961538462	-19.8	1	0.005300201	0.662	-0.046870791	-0.100248744	-3.793324837	15	18	10	3UTR	MIRT676395	0	0
hsa-miR-6513-5p	NM_031939	MRO	TTTGGGATTGACGCCACATGTCT#GGCTATTAATGTCAATTATTTTGGTGATCAATCCTAGT#.(((((((((((((((.......#.))))).)))))))))).	2064	2102	1	-19.8	1	0.005300201	0.662	0	0	-3.793324837	15	18	10	3UTR	MIRT676395	0	0
hsa-miR-6513-5p	XM_011526226	MRO	TTTGGGATTGACGCCACATGTCT#GGCTATTAATGTCAATTATTTTGGTGATCAATCCTAGT#.(((((((((((((((.......#.))))).)))))))))).	1893	1931	1	-19.8	1	0.005300201	0.662	0	0	-3.793324837	15	18	10	3UTR	MIRT676395	0	0
hsa-miR-6513-5p	NM_001369508	MRO	TTTGGGATTGACGCCACATGTCT#GGCTATTAATGTCAATTATTTTGGTGATCAATCCTAGT#.(((((((((((((((.......#.))))).)))))))))).	2016	2054	1	-19.8	1	0.005300201	0.662	0	0	-3.793324837	15	18	10	3UTR	MIRT676395	0	0
hsa-miR-6513-5p	NM_001127175	MRO	TTTGGGATTGACGCCACATGTCT#GGCTATTAATGTCAATTATTTTGGTGATCAATCCTAGT#.(((((((((((((((.......#.))))).)))))))))).	1805	1843	1	-19.8	1	0.005300201	0.662	0.330110375	0.055799201	-3.793324837	15	18	10	3UTR	MIRT676395	0	0
hsa-miR-665	NM_031939	MRO	ACCAGGAGGCTGAGGCCCCT#GTCTCAGCCTCCTGAGTA#((((((((((((((((....#)))))))))))))).)).	4484	4502	1	-30	1	9.55E-06	0.426	0	0	-3.937574446	16	18	14	3UTR	MIRT753644	0	0
hsa-miR-665	NM_001369508	MRO	ACCAGGAGGCTGAGGCCCCT#GTCTCAGCCTCCTGAGTA#((((((((((((((((....#)))))))))))))).)).	4436	4454	1	-30	1	9.55E-06	0.426	0	0	-3.937574446	16	18	14	3UTR	MIRT753644	0	0
hsa-miR-665	NM_001127174	MRO	ACCAGGAGGCTGAGGCCCCT#GTCTCAGCCTCCTGAGTA#((((((((((((((((....#)))))))))))))).)).	4158	4176	1	-30	1	9.55E-06	0.426	-0.167387888	0.563961339	-3.937574446	16	18	14	3UTR	MIRT753644	0	0
hsa-miR-665	NM_001127176	MRO	ACCAGGAGGCTGAGGCCCCT#GTCTCAGCCTCCTGAGTA#((((((((((((((((....#)))))))))))))).)).	4381	4399	1	-30	1	9.55E-06	0.426	1.518692647	1.852059509	-3.937574446	16	18	14	3UTR	MIRT753644	0	0
hsa-miR-6715b-5p	NM_031910	C1QTNF6	ACAGGCACGACTGGTTTGGCA#TGTGAGCCACCGTGCCTGG#.((((((((..(((((..(((#))).))))).)))))))).	1632	1651	1	-22.1	1	5.62E-05	0.544	0	0	-7.860605781	16	19	8	3UTR	MIRT631703	0	0
hsa-miR-6715b-5p	NM_005226	S1PR3	ACAGGCACGACTGGTTTGGCA#TGCGATAGCACGTGCCTGTA#(((((((((..((.(.(.(((#))).).).))))))))))).	3433	3453	1	-21	1	0.001843831	0.471	-0.723685984	-0.245032039	-9.094744388	16	20	11	3UTR	MIRT457036	0	0
hsa-miR-6731-5p	XM_011526226	MRO	TGGGAGAGCAGGGTATTGTGGA#TCCCCTCCCTGCTCACCTG#.(((.((((((((....(.(((#))))..)))))))).))).	3530	3549	1	-21.5	0	0.05528179	0.471	0	0	-9.73770057	15	19	8	3UTR	MIRT676412	0	0
hsa-miR-675-5p	NM_198158	MITF	TGGTGCGGAGAGGGCCCACAGTG#CACTGGTGGTTTTCCGCATTC#.((((((((((..(((..(((((#)))))..))))))))))))).	2394	2415	1	-23.8	1	0.000175088	0.662	0	0	-8.42925876	18	21	13	3UTR	MIRT438168	0	0
hsa-miR-675-5p	NM_198158	MITF	TGGTGCGGAGAGGGCCCACAGTG#CAGTGGTTTGGGCTTGTTGTTTGTAACAAGAAAATGATCCACACCAC#(((((.(((..(((((((((.((#)).))...)))))))......................))).))))).	3900	3947	1	-21.7	0	0.2639534	0.529	0	0	-9.905814151	19	47	7	3UTR	MIRT438168	0	0
hsa-miR-675-5p	NM_198159	MITF	TGGTGCGGAGAGGGCCCACAGTG#CACTGGTGGTTTTCCGCATTC#.((((((((((..(((..(((((#)))))..))))))))))))).	2718	2739	1	-23.8	1	0.000175088	0.662	0.02811945	-0.156041714	-8.42925876	18	21	13	3UTR	MIRT438168	0	0
hsa-miR-675-5p	NM_198178	MITF	TGGTGCGGAGAGGGCCCACAGTG#CACTGGTGGTTTTCCGCATTC#.((((((((((..(((..(((((#)))))..))))))))))))).	2226	2247	1	-23.8	1	0.000175088	0.662	-0.02864249	-0.253793269	-8.42925876	18	21	13	3UTR	MIRT438168	0	0
hsa-miR-675-5p	NM_198178	MITF	TGGTGCGGAGAGGGCCCACAGTG#CAGTGGTTTGGGCTTGTTGTTTGTAACAAGAAAATGATCCACACCAC#(((((.(((..(((((((((.((#)).))...)))))))......................))).))))).	3732	3779	1	-21.7	0	0.2639534	0.529	0	0	-9.905814151	19	47	7	3UTR	MIRT438168	0	0
hsa-miR-675-5p	NM_006722	MITF	TGGTGCGGAGAGGGCCCACAGTG#CACTGGTGGTTTTCCGCATTC#.((((((((((..(((..(((((#)))))..))))))))))))).	2612	2633	1	-23.8	1	0.000175088	0.662	0	0	-8.42925876	18	21	13	3UTR	MIRT438168	0	0
hsa-miR-675-5p	NM_006722	MITF	TGGTGCGGAGAGGGCCCACAGTG#CAGTGGTTTGGGCTTGTTGTTTGTAACAAGAAAATGATCCACACCAC#(((((.(((..(((((((((.((#)).))...)))))))......................))).))))).	4118	4165	1	-21.7	0	0.2639534	0.529	0	0	-9.905814151	19	47	7	3UTR	MIRT438168	0	0
hsa-miR-675-5p	NM_001354604	MITF	TGGTGCGGAGAGGGCCCACAGTG#CACTGGTGGTTTTCCGCATTC#.((((((((((..(((..(((((#)))))..))))))))))))).	2736	2757	1	-23.8	1	0.000175088	0.662	-0.6706249	-0.285328846	-8.42925876	18	21	13	3UTR	MIRT438168	0	0
hsa-miR-6756-3p	NM_033274	ADAM19	TCCCCTTCCTCCCTGCCCAG#CTGAGGATGGCCCAAAGTCCAGGGTCTGGTGGGGAGGAGGGA#...((((((((((((.((((#.)))))))))))))))).	5527	5569	1	-28.3	0	0.04707886	0.471	0	0	-6.747589274	16	18	16	3UTR	MIRT660929	0	0
hsa-miR-6769b-3p	XM_011529766	RUNX1	CCCTCTCTGTCCCACCCATAG#TGTGGAATTTTGGTTGGGGTGGGGGGAGAGGA#.(((((((.((((((((....#.))))))))))))))).	2159	2191	1	-28.9	1	0.0354955	0.456	0	0	-4.849714496	15	17	15	3UTR	MIRT534548	0	0
hsa-miR-6769b-3p	NM_001754	RUNX1	CCCTCTCTGTCCCACCCATAG#TGTGGAATTTTGGTTGGGGTGGGGGGAGAGGA#.(((((((.((((((((....#.))))))))))))))).	2052	2084	1	-28.9	1	0.0354955	0.456	0	0	-4.849714496	15	17	15	3UTR	MIRT534548	0	0
hsa-miR-6769b-3p	NM_001001890	RUNX1	CCCTCTCTGTCCCACCCATAG#TGTGGAATTTTGGTTGGGGTGGGGGGAGAGGA#.(((((((.((((((((....#.))))))))))))))).	3364	3396	1	-28.9	1	0.0354955	0.456	0	0	-4.849714496	15	17	15	3UTR	MIRT534548	0	0
hsa-miR-6769b-3p	NM_033274	ADAM19	CCCTCTCTGTCCCACCCATAG#GGTGGGGAGGAGGGA#(((((.((.(((((((.....#)))))))))))))).	5554	5569	1	-23.7	0	0.04707886	0.471	0	0	-6.894922866	14	15	14	3UTR	MIRT660925	0	0
hsa-miR-6774-3p	NM_031939	MRO	TCGTGTCCCTCTTGTCCACAG#GACAGCAAGAGATTTTAGGAGGGACACA#..((((((((((((.......#.)))))))))))).	2487	2515	1	-21.2	1	0.1005072	0.5	0	0	-5.92549936	12	14	12	3UTR	MIRT550194	0	0
hsa-miR-6774-3p	XM_011526226	MRO	TCGTGTCCCTCTTGTCCACAG#GACAGCAAGAGATTTTAGGAGGGACACA#..((((((((((((.......#.)))))))))))).	2316	2344	1	-21.2	1	0.1005072	0.5	0	0	-5.92549936	12	14	12	3UTR	MIRT550194	0	0
hsa-miR-6774-3p	NM_001369508	MRO	TCGTGTCCCTCTTGTCCACAG#GACAGCAAGAGATTTTAGGAGGGACACA#..((((((((((((.......#.)))))))))))).	2439	2467	1	-21.2	1	0.1005072	0.5	0	0	-5.92549936	12	14	12	3UTR	MIRT550194	0	0
hsa-miR-6774-3p	NM_001127174	MRO	TCGTGTCCCTCTTGTCCACAG#GACAGCAAGAGATTTTAGGAGGGACACA#..((((((((((((.......#.)))))))))))).	2161	2189	1	-21.2	1	0.1005072	0.5	0.359645762	-0.061263905	-5.92549936	12	14	12	3UTR	MIRT550194	0	0
hsa-miR-6774-3p	NM_001127175	MRO	TCGTGTCCCTCTTGTCCACAG#GACAGCAAGAGATTTTAGGAGGGACACA#..((((((((((((.......#.)))))))))))).	2228	2256	1	-21.2	1	0.1005072	0.5	-0.237199833	-0.021177094	-5.92549936	12	14	12	3UTR	MIRT550194	0	0
hsa-miR-6774-3p	NM_001127176	MRO	TCGTGTCCCTCTTGTCCACAG#GACAGCAAGAGATTTTAGGAGGGACACA#..((((((((((((.......#.)))))))))))).	2384	2412	1	-21.2	1	0.1005072	0.5	-0.424270342	-0.140768872	-5.92549936	12	14	12	3UTR	MIRT550194	0	0
hsa-miR-6774-3p	NM_001127176	MRO	TCGTGTCCCTCTTGTCCACAG#GGACAGGGTGGTGTGACACA#..(((((((((((((((....#)))))))).))...))))).	2248	2268	1	-20.6	1	0.000886501	0.412	-0.012386091	0.052314875	-4.957000719	15	20	8	3UTR	MIRT550194	0	0
hsa-miR-6777-5p	NM_006497	HIC1	ACGGGGAGTCAGGCAGTGGTGGA#CCAAACTACTGGCCTTGGCTCCCCT#..((((((((((((((((((((.#))..))))))).))).)))))))).	3499	3524	1	-31.8	1	0.000291524	0.397	-0.252827063	-0.012907795	-4.957000719	20	25	8	3UTR	MIRT286071	0	1
hsa-miR-6779-3p	NM_005512	LRRC32	AAGCCCTGTCTCCTCCCATCT#GTGGGGTGAGATTGGGGGTTG#.(((((((((((.((((((..#)))))).)))))..)))))).	3644	3665	1	-22.8	1	0.000961032	0.515	0	0	-5.08245545	17	21	6	3UTR	MIRT778857	0	0
hsa-miR-6779-3p	NM_001128922	LRRC32	AAGCCCTGTCTCCTCCCATCT#GTGGGGTGAGATTGGGGGTTG#.(((((((((((.((((((..#)))))).)))))..)))))).	3565	3586	1	-22.8	1	0.000961032	0.515	0	0	-5.08245545	17	21	6	3UTR	MIRT778857	0	0
hsa-miR-6779-5p	NM_031939	MRO	CTGGGAGGGGCTGGGTTTGGC#CATGTCTTTATTTAGTCCCTTCTGT#..((((((((((((((..(((#.)))...)))))))))))))).	2867	2892	1	-20.6	1	0.04292574	0.559	0	0	-4.957000719	17	22	14	3UTR	MIRT676401	0	0
hsa-miR-6779-5p	NM_031939	MRO	CTGGGAGGGGCTGGGTTTGGC#GCTCACGAGCAAATGGGTGGTTCTGAGCTGTAAGCCCCCTGCCCCTCCCT#..(((((((((.(((((((((#.)))..))))))...))))))))).	2516	2566	1	-31.7	1	0.08313899	0.368	0	0	-8.303804029	18	25	9	3UTR	MIRT676401	0	0
hsa-miR-6779-5p	XM_011526226	MRO	CTGGGAGGGGCTGGGTTTGGC#CATGTCTTTATTTAGTCCCTTCTGT#..((((((((((((((..(((#.)))...)))))))))))))).	2696	2721	1	-20.6	1	0.04292574	0.559	0	0	-4.957000719	17	22	14	3UTR	MIRT676401	0	0
hsa-miR-6779-5p	XM_011526226	MRO	CTGGGAGGGGCTGGGTTTGGC#GCTCACGAGCAAATGGGTGGTTCTGAGCTGTAAGCCCCCTGCCCCTCCCT#..(((((((((.(((((((((#.)))..))))))...))))))))).	2345	2395	1	-31.7	1	0.08313899	0.368	0	0	-8.303804029	18	25	9	3UTR	MIRT676401	0	0
hsa-miR-6779-5p	NM_001369508	MRO	CTGGGAGGGGCTGGGTTTGGC#CATGTCTTTATTTAGTCCCTTCTGT#..((((((((((((((..(((#.)))...)))))))))))))).	2819	2844	1	-20.6	1	0.04292574	0.559	0	0	-4.957000719	17	22	14	3UTR	MIRT676401	0	0
hsa-miR-6779-5p	NM_001369508	MRO	CTGGGAGGGGCTGGGTTTGGC#GCTCACGAGCAAATGGGTGGTTCTGAGCTGTAAGCCCCCTGCCCCTCCCT#..(((((((((.(((((((((#.)))..))))))...))))))))).	2468	2518	1	-31.7	1	0.08313899	0.368	0	0	-8.303804029	18	25	9	3UTR	MIRT676401	0	0
hsa-miR-6779-5p	NM_001127174	MRO	CTGGGAGGGGCTGGGTTTGGC#CATGTCTTTATTTAGTCCCTTCTGT#..((((((((((((((..(((#.)))...)))))))))))))).	2541	2566	1	-20.6	1	0.04292574	0.559	0.159212816	-0.114712441	-4.957000719	17	22	14	3UTR	MIRT676401	0	0
hsa-miR-6779-5p	NM_001127174	MRO	CTGGGAGGGGCTGGGTTTGGC#GCTCACGAGCAAATGGGTGGTTCTGAGCTGTAAGCCCCCTGCCCCTCCCT#..(((((((((.(((((((((#.)))..))))))...))))))))).	2190	2240	1	-31.7	1	0.08313899	0.368	0.528495482	0.056323515	-8.303804029	18	25	9	3UTR	MIRT676401	0	0
hsa-miR-6779-5p	NM_001127175	MRO	CTGGGAGGGGCTGGGTTTGGC#GCTCACGAGCAAATGGGTGGTTCTGAGCTGTAAGCCCCCTGCCCCTCCCT#..(((((((((.(((((((((#.)))..))))))...))))))))).	2257	2307	1	-31.7	1	0.08313899	0.368	-0.093454273	0.009555765	-8.303804029	18	25	9	3UTR	MIRT676401	0	0
hsa-miR-6779-5p	NM_001127176	MRO	CTGGGAGGGGCTGGGTTTGGC#GCTCACGAGCAAATGGGTGGTTCTGAGCTGTAAGCCCCCTGCCCCTCCCT#..(((((((((.(((((((((#.)))..))))))...))))))))).	2413	2463	1	-31.7	1	0.08313899	0.368	0.130058418	-0.225618993	-8.303804029	18	25	9	3UTR	MIRT676401	0	0
hsa-miR-6780b-5p	NM_001287135	CDK14	TGGGGAAGGCTTGGCAGGGAAGA#TCTCCCTGTCGTAGGCAGCTTCTTCGG#(((((((((((((((((((.(((#)))))))))))..)))..)))))))).	3819	3846	1	-24.8	1	0.001138604	0.603	0	0	-3.937574446	22	27	11	3UTR	MIRT487687	0	0
hsa-miR-6780b-5p	NM_001287136	CDK14	TGGGGAAGGCTTGGCAGGGAAGA#TCTCCCTGTCGTAGGCAGCTTCTTCGG#(((((((((((((((((((.(((#)))))))))))..)))..)))))))).	3531	3558	1	-24.8	1	0.001138604	0.603	0.324611304	0.304815662	-3.937574446	22	27	11	3UTR	MIRT487687	0	0
hsa-miR-6780b-5p	NM_001287137	CDK14	TGGGGAAGGCTTGGCAGGGAAGA#TCTCCCTGTCGTAGGCAGCTTCTTCGG#(((((((((((((((((((.(((#)))))))))))..)))..)))))))).	3436	3463	1	-24.8	1	0.001138604	0.603	0.324611304	0.304815662	-3.937574446	22	27	11	3UTR	MIRT487687	0	0
hsa-miR-6780b-5p	NM_012395	CDK14	TGGGGAAGGCTTGGCAGGGAAGA#TCTCCCTGTCGTAGGCAGCTTCTTCGG#(((((((((((((((((((.(((#)))))))))))..)))..)))))))).	3602	3629	1	-24.8	1	0.001138604	0.603	0.324611304	0.304815662	-3.937574446	22	27	11	3UTR	MIRT487687	0	0
hsa-miR-6783-5p	NM_031939	MRO	TAGGGGAAAAGTCCTGATCCGG#GGAAATTAGGTAACTTTCCCCA#..((((.(((((((((((((..#)))..)))))..))))))))).	1789	1811	1	-20	0	0.002472589	0.603	0	0	-6.500687254	17	22	9	3UTR	MIRT449318	0	1
hsa-miR-6783-5p	XM_011526226	MRO	TAGGGGAAAAGTCCTGATCCGG#GGAAATTAGGTAACTTTCCCCA#..((((.(((((((((((((..#)))..)))))..))))))))).	1618	1640	1	-20	0	0.002472589	0.603	0	0	-6.500687254	17	22	9	3UTR	MIRT449318	0	1
hsa-miR-6783-5p	NM_001369508	MRO	TAGGGGAAAAGTCCTGATCCGG#GGAAATTAGGTAACTTTCCCCA#..((((.(((((((((((((..#)))..)))))..))))))))).	1741	1763	1	-20	0	0.002472589	0.603	0	0	-6.500687254	17	22	9	3UTR	MIRT449318	0	1
hsa-miR-6785-5p	NM_001287136	CDK14	TGGGAGGGCGTGGATGATGGTG#CCTCTCACTCCCTCCCTCCCT#.(((((((.(.((((((.((..#))..))).)))).))))))).	3730	3751	1	-23.5	1	0.9960678	0.471	-0.201974957	-0.238960662	-7.674488971	16	21	7	3UTR	MIRT487690	0	0
hsa-miR-6785-5p	NM_001287137	CDK14	TGGGAGGGCGTGGATGATGGTG#CCTCTCACTCCCTCCCTCCCT#.(((((((.(.((((((.((..#))..))).)))).))))))).	3635	3656	1	-23.5	1	0.9960678	0.471	-0.201974957	-0.238960662	-7.674488971	16	21	7	3UTR	MIRT487690	0	0
hsa-miR-6785-5p	NM_012395	CDK14	TGGGAGGGCGTGGATGATGGTG#CCTCTCACTCCCTCCCTCCCT#.(((((((.(.((((((.((..#))..))).)))).))))))).	3801	3822	1	-23.5	1	0.9960678	0.471	-0.201974957	-0.238960662	-7.674488971	16	21	7	3UTR	MIRT487690	0	0
hsa-miR-6787-3p	NM_001127174	MRO	TCTCAGCTGCTGCCCTCTCCAG#GGAGAGAAAATGACAAAGGAGGAGGCTGAGAA#((((((((.((.((((((((..#))))))...........)).)).)))))))).	4391	4423	1	-25.2	1	0.05171614	0.544	2.082451684	1.619642968	-8.340767414	18	32	8	3UTR	MIRT788726	0	0
hsa-miR-6787-3p	NM_001127175	MRO	TCTCAGCTGCTGCCCTCTCCAG#GGAGAGAAAATGACAAAGGAGGAGGCTGAGAA#((((((((.((.((((((((..#))))))...........)).)).)))))))).	4458	4490	1	-25.2	1	0.05171614	0.544	1.772783668	1.782431214	-8.340767414	18	32	8	3UTR	MIRT788726	0	0
hsa-miR-6787-3p	NM_001127176	MRO	TCTCAGCTGCTGCCCTCTCCAG#GGAGAGAAAATGACAAAGGAGGAGGCTGAGAA#((((((((.((.((((((((..#))))))...........)).)).)))))))).	4614	4646	1	-25.2	1	0.05171614	0.544	1.772783668	1.782431214	-8.340767414	18	32	8	3UTR	MIRT788726	0	0
hsa-miR-6788-5p	NM_001127174	MRO	CTGGGAGAAGAGTGGTGAAGA#TCTTCTCACTGCTTGCCTCTTGGG#(((((((..((((((((.(((#.)))))))))))..))))))).	747	771	0.991452991	-20.4	1	0.000994585	0.485	0.25527955	-0.018313002	-7.307599034	18	22	11	3UTR	MIRT676407	0	1
hsa-miR-6788-5p	NM_001127176	MRO	CTGGGAGAAGAGTGGTGAAGA#TCTTCTCACTGCTTGCCTCTTGGG#(((((((..((((((((.(((#.)))))))))))..))))))).	970	994	1	-20.4	1	0.000994585	0.485	1.094082625	0.081903353	-7.307599034	18	22	11	3UTR	MIRT676407	0	1
hsa-miR-6790-3p	NM_005226	S1PR3	CGACCTCGGCGACCCCTCACT#AGTGGCTCACACCTGTAATCCCAGCACTTTGGGAGGCTGAGGCGG#((.(((((((..(((......#.)))..))))))))).	3301	3346	1	-21.4	0	6.02E-05	0.441	-0.271644817	-0.007059838	-11.89974079	12	16	9	3UTR	MIRT676947	0	0
hsa-miR-6801-3p	NM_031939	MRO	ACCCCTGCCACTCACTGGCC#GGCTGGCATTCAAAAAGGTGGGGATAGGGTGAGATGGGTGGGGTT#(((((..(((((((((((((#)))).......................)))))).)))..))))).	2677	2722	1	-23.6	0	0.004278522	0.515	0	0	-7.382219742	18	45	6	3UTR	MIRT709052	0	0
hsa-miR-6801-3p	XM_011526226	MRO	ACCCCTGCCACTCACTGGCC#GGCTGGCATTCAAAAAGGTGGGGATAGGGTGAGATGGGTGGGGTT#(((((..(((((((((((((#)))).......................)))))).)))..))))).	2506	2551	1	-23.6	0	0.004278522	0.515	0	0	-7.382219742	18	45	6	3UTR	MIRT709052	0	0
hsa-miR-6801-3p	NM_001369508	MRO	ACCCCTGCCACTCACTGGCC#GGCTGGCATTCAAAAAGGTGGGGATAGGGTGAGATGGGTGGGGTT#(((((..(((((((((((((#)))).......................)))))).)))..))))).	2629	2674	1	-23.6	0	0.004278522	0.515	0	0	-7.382219742	18	45	6	3UTR	MIRT709052	0	0
hsa-miR-6807-3p	XM_011536039	BACH2	CACTGCATTCCTGCTTGGCCCAG#TCGAGCAGGAGTGATAGTT#.(((((((((((((((((.....#))))))))))))).)))).	3122	3141	1	-23.7	1	3.82E-05	0.485	0	0	-3.793324837	17	19	13	3UTR	MIRT624597	0	0
hsa-miR-6807-3p	NM_021813	BACH2	CACTGCATTCCTGCTTGGCCCAG#TTGGGTCTCCAAATGGCTGGGGTAGGAATGGTTGTTGGGGCAGAGCCAGTGG#(((((((((((((((((((((((#)))))))............)))))))))))................))))).	6582	6634	1	-25.5	1	7.59E-05	0.456	0	0	-3.937574446	23	52	11	3UTR	MIRT624597	0	0
hsa-miR-6807-3p	NM_001170794	BACH2	CACTGCATTCCTGCTTGGCCCAG#TTGGGTCTCCAAATGGCTGGGGTAGGAATGGTTGTTGGGGCAGAGCCAGTGG#(((((((((((((((((((((((#)))))))............)))))))))))................))))).	6411	6463	1	-25.5	1	7.59E-05	0.456	0	0	-3.937574446	23	52	11	3UTR	MIRT624597	0	0
hsa-miR-6807-5p	NM_148975	MS4A4A	GTGAGCCAGTGGAATGGAGAGG#TTCTCATTTTTTTCCCTGGAACTCAATAACTCATTTCACTGGCTCT#..(((((((((((((((.....#.))))))))))))))).	910	956	1	-25.7	1	0.02369947	0.676	-0.203803353	-0.517178793	-4.957000719	15	17	15	3UTR	MIRT509329	0	0
hsa-miR-6807-5p	NM_024021	MS4A4A	GTGAGCCAGTGGAATGGAGAGG#TTCTCATTTTTTTCCCTGGAACTCAATAACTCATTTCACTGGCTCT#..(((((((((((((((.....#.))))))))))))))).	1056	1102	1	-25.7	1	0.02369947	0.676	0	0	-4.957000719	15	17	15	3UTR	MIRT509329	0	0
hsa-miR-6807-5p	NM_001243266	MS4A4A	GTGAGCCAGTGGAATGGAGAGG#TTCTCATTTTTTTCCCTGGAACTCAATAACTCATTTCACTGGCTCT#..(((((((((((((((.....#.))))))))))))))).	751	797	1	-25.7	1	0.02369947	0.676	-0.13632132	-0.024343385	-4.957000719	15	17	15	3UTR	MIRT509329	0	0
hsa-miR-6809-3p	NM_152226	PPEF1	CTTCTCTTCTCTCCTTCCCAG#CTGTGAGTGACTGAGGGAGACAGGAGGAA#.(((((((.((((((((....#.)))))))).))))))).	2581	2610	1	-20.6	1	0.003453188	0.574	0	0	-4.849714496	15	18	8	3UTR	MIRT779744	0	1
hsa-miR-6809-3p	NM_006240	PPEF1	CTTCTCTTCTCTCCTTCCCAG#CTGTGAGTGACTGAGGGAGACAGGAGGAA#.(((((((.((((((((....#.)))))))).))))))).	2767	2796	1	-20.6	1	0.003453188	0.574	0	0	-4.849714496	15	18	8	3UTR	MIRT779744	0	1
hsa-miR-6809-3p	NM_001377996	PPEF1	CTTCTCTTCTCTCCTTCCCAG#CTGTGAGTGACTGAGGGAGACAGGAGGAA#.(((((((.((((((((....#.)))))))).))))))).	2459	2488	1	-20.6	1	0.003453188	0.574	0	0	-4.849714496	15	18	8	3UTR	MIRT779744	0	1
hsa-miR-6810-3p	XM_011526226	MRO	TCCCCTGCTCCCTTGTTCCCCAG#CTGGCATTCAAAAAGGTGGGGATAGGGTGAGATGGGTGGGG#(((((((((((((((.((((((.#.))))))))))).))).)))).))).	2508	2549	1	-27.6	1	0.004922022	0.5	0	0	-4.170623527	21	26	11	3UTR	MIRT709051	0	0
hsa-miR-6810-3p	NM_001369508	MRO	TCCCCTGCTCCCTTGTTCCCCAG#CTGGCATTCAAAAAGGTGGGGATAGGGTGAGATGGGTGGGG#(((((((((((((((.((((((.#.))))))))))).))).)))).))).	2631	2672	1	-27.6	1	0.004922022	0.5	0	0	-4.170623527	21	26	11	3UTR	MIRT709051	0	0
hsa-miR-6810-3p	NM_001127174	MRO	TCCCCTGCTCCCTTGTTCCCCAG#CTGGCATTCAAAAAGGTGGGGATAGGGTGAGATGGGTGGGG#(((((((((((((((.((((((.#.))))))))))).))).)))).))).	2353	2394	1	-27.6	1	0.004922022	0.5	-0.143663809	-0.105359263	-4.170623527	21	26	11	3UTR	MIRT709051	0	0
hsa-miR-6810-3p	NM_001127175	MRO	TCCCCTGCTCCCTTGTTCCCCAG#GGGGAGAGGGAAGTGGTGGAG#(((.((((((((((..(((((..#))))))))))).)))).))).	4432	4453	1	-26.5	0	0.08224424	0.529	1.360339882	1.91801921	-7.938095362	18	21	11	3UTR	MIRT709051	0	0
hsa-miR-6810-3p	NM_001127176	MRO	TCCCCTGCTCCCTTGTTCCCCAG#GGGGAGAGGGAAGTGGTGGAG#(((.((((((((((..(((((..#))))))))))).)))).))).	4588	4609	1	-26.5	0	0.08224424	0.529	1.360339882	1.91801921	-7.938095362	18	21	11	3UTR	MIRT709051	0	0
hsa-miR-6818-5p	NM_198159	MITF	TTGTGTGAGTACAGAGAGCATC#TGCACTGCATTCGCACAAA#((((((((((.(((...(((..#))).))).)))))))))).	1708	1727	1	-18.1	1	0.00636147	0.574	2.287546682	2.979208583	-7.730847562	16	19	10	3UTR	MIRT607081	0	0
hsa-miR-6818-5p	NM_198177	MITF	TTGTGTGAGTACAGAGAGCATC#TGCACTGCATTCGCACAAA#((((((((((.(((...(((..#))).))).)))))))))).	1593	1612	1	-18.1	1	0.00636147	0.574	2.120063326	0.997057414	-7.730847562	16	19	10	3UTR	MIRT607081	0	0
hsa-miR-6818-5p	NM_000248	MITF	TTGTGTGAGTACAGAGAGCATC#TGCACTGCATTCGCACAAA#((((((((((.(((...(((..#))).))).)))))))))).	1402	1421	1	-18.1	1	0.00636147	0.574	0.368298652	2.623695241	-7.730847562	16	19	10	3UTR	MIRT607081	0	0
hsa-miR-6818-5p	NM_001184967	MITF	TTGTGTGAGTACAGAGAGCATC#TGCACTGCATTCGCACAAA#((((((((((.(((...(((..#))).))).)))))))))).	1659	1678	1	-18.1	1	0.00636147	0.574	0.368298652	2.623695241	-7.730847562	16	19	10	3UTR	MIRT607081	0	0
hsa-miR-6827-3p	NM_031939	MRO	ACCGTCTCTTCTGTTCCCCAG#CTGCATGTGGCTGGCATTCAAAAAGGTGGGGATAGGGTGAGATGGG#.(((((((.(((..((((((.#.))))))..))).))))))).	2669	2715	1	-27.4	1	0.01784984	0.485	0	0	-6.995685026	16	21	7	3UTR	MIRT701854	0	0
hsa-miR-6827-3p	NM_031939	MRO	ACCGTCTCTTCTGTTCCCCAG#GGGGATGAGGAGAGACCTAGGC#.(((((((((((..(((((..#)))))..)))))))))...)).	2376	2398	1	-25.8	1	0.00618196	0.426	0	0	-5.939295368	16	22	9	3UTR	MIRT701854	0	0
hsa-miR-6827-3p	XM_011526226	MRO	ACCGTCTCTTCTGTTCCCCAG#CTGCATGTGGCTGGCATTCAAAAAGGTGGGGATAGGGTGAGATGGG#.(((((((.(((..((((((.#.))))))..))).))))))).	2498	2544	1	-27.4	1	0.01784984	0.485	0	0	-6.995685026	16	21	7	3UTR	MIRT701854	0	0
hsa-miR-6827-3p	XM_011526226	MRO	ACCGTCTCTTCTGTTCCCCAG#GGGGATGAGGAGAGACCTAGGC#.(((((((((((..(((((..#)))))..)))))))))...)).	2205	2227	1	-25.8	1	0.00618196	0.426	0	0	-5.939295368	16	22	9	3UTR	MIRT701854	0	0
hsa-miR-6827-3p	NM_001369508	MRO	ACCGTCTCTTCTGTTCCCCAG#CTGCATGTGGCTGGCATTCAAAAAGGTGGGGATAGGGTGAGATGGG#.(((((((.(((..((((((.#.))))))..))).))))))).	2621	2667	1	-27.4	1	0.01784984	0.485	0	0	-6.995685026	16	21	7	3UTR	MIRT701854	0	0
hsa-miR-6827-3p	NM_001369508	MRO	ACCGTCTCTTCTGTTCCCCAG#GGGGATGAGGAGAGACCTAGGC#.(((((((((((..(((((..#)))))..)))))))))...)).	2328	2350	1	-25.8	1	0.00618196	0.426	0	0	-5.939295368	16	22	9	3UTR	MIRT701854	0	0
hsa-miR-6827-3p	NM_001127174	MRO	ACCGTCTCTTCTGTTCCCCAG#GGGGATGAGGAGAGACCTAGGC#.(((((((((((..(((((..#)))))..)))))))))...)).	2050	2072	1	-25.8	1	0.00618196	0.426	0.178301571	-0.29176168	-5.939295368	16	22	9	3UTR	MIRT701854	0	0
hsa-miR-6827-3p	NM_001127176	MRO	ACCGTCTCTTCTGTTCCCCAG#GGGGATGAGGAGAGACCTAGGC#.(((((((((((..(((((..#)))))..)))))))))...)).	2273	2295	1	-25.8	1	0.00618196	0.426	0.143941746	-0.161480402	-5.939295368	16	22	9	3UTR	MIRT701854	0	0
hsa-miR-6828-5p	NM_198158	MITF	AGGAAGCAAGAGAACCCTGTGG#GGGGTTTTCTTGATAATTTTCCTT#((((((((((((((((((....#)))))))))))).....)))))).	1445	1469	1	-21.7	1	0.1264601	0.75	0.110554904	0.113777736	-3.937574446	18	24	12	3UTR	MIRT473191	0	1
hsa-miR-6828-5p	NM_198159	MITF	AGGAAGCAAGAGAACCCTGTGG#GGGGTTTTCTTGATAATTTTCCTT#((((((((((((((((((....#)))))))))))).....)))))).	1769	1793	1	-21.7	1	0.1264601	0.75	0.086259297	1.493328464	-3.937574446	18	24	12	3UTR	MIRT473191	0	1
hsa-miR-6828-5p	NM_198177	MITF	AGGAAGCAAGAGAACCCTGTGG#GGGGTTTTCTTGATAATTTTCCTT#((((((((((((((((((....#)))))))))))).....)))))).	1654	1678	1	-21.7	1	0.1264601	0.75	1.396508739	1.186310285	-3.937574446	18	24	12	3UTR	MIRT473191	0	1
hsa-miR-6828-5p	NM_198178	MITF	AGGAAGCAAGAGAACCCTGTGG#GGGGTTTTCTTGATAATTTTCCTT#((((((((((((((((((....#)))))))))))).....)))))).	1277	1301	1	-21.7	1	0.1264601	0.75	0.638042252	0.58673007	-3.937574446	18	24	12	3UTR	MIRT473191	0	1
hsa-miR-6828-5p	NM_000248	MITF	AGGAAGCAAGAGAACCCTGTGG#GGGGTTTTCTTGATAATTTTCCTT#((((((((((((((((((....#)))))))))))).....)))))).	1463	1487	1	-21.7	1	0.1264601	0.75	2.033019478	1.666481126	-3.937574446	18	24	12	3UTR	MIRT473191	0	1
hsa-miR-6828-5p	NM_001184967	MITF	AGGAAGCAAGAGAACCCTGTGG#GGGGTTTTCTTGATAATTTTCCTT#((((((((((((((((((....#)))))))))))).....)))))).	1720	1744	1	-21.7	1	0.1264601	0.75	2.033019478	1.666481126	-3.937574446	18	24	12	3UTR	MIRT473191	0	1
hsa-miR-6830-3p	XM_024452015	KIAA1755	TGTCTTTCTTCTCTCCCTTGCAG#GCTATTCTCTTCCTGGGGGAGAAGGAGGCGG#((.((((((((((((((......#.)))))))))))))))).	2341	2372	1	-24	0	2.05E-07	0.412	0	0	-5.495113921	16	18	16	3UTR	MIRT779997	0	1
hsa-miR-6831-3p	NM_001365782	TPM1	TGACTAACTCCCACTCTACAG#AGAGTTGGAGTAGGTAGTCT#.((((((((((.(((((....#))))).)))))...))))).	1851	1871	1	-18.7	1	0.001062088	0.632	0	0	-7.140128147	15	20	5	3UTR	MIRT698091	0	0
hsa-miR-6840-3p	NM_021813	BACH2	GCCCAGGACTTTGTGCGGGGTG#GCCACTTGCACTGAGTTTTGGGTC#(((((((((((.(((((((((.#))).)).)))).))))))))))).	4185	4209	1	-26.5	1	0.000266088	0.632	0	0	-7.284377756	20	24	11	3UTR	MIRT719708	0	1
hsa-miR-6840-3p	NM_001170794	BACH2	GCCCAGGACTTTGTGCGGGGTG#GCCACTTGCACTGAGTTTTGGGTC#(((((((((((.(((((((((.#))).)).)))).))))))))))).	4014	4038	1	-26.5	1	0.000266088	0.632	0	0	-7.284377756	20	24	11	3UTR	MIRT719708	0	1
hsa-miR-6849-3p	NM_031939	MRO	ACCAGCCTGTGTCCACCTCCAG#GGGGTTTCACCATGTTGGCCAGGCTGGTC#(((((((((.(((.((((((..#)))).........)).)))))))))))).	4561	4590	1	-24.4	1	1.27E-05	0.471	0	0	-6.036920832	18	29	12	3UTR	MIRT701856	0	0
hsa-miR-6849-3p	NM_001369508	MRO	ACCAGCCTGTGTCCACCTCCAG#GGGGTTTCACCATGTTGGCCAGGCTGGTC#(((((((((.(((.((((((..#)))).........)).)))))))))))).	4513	4542	1	-24.4	1	1.27E-05	0.471	0	0	-6.036920832	18	29	12	3UTR	MIRT701856	0	0
hsa-miR-6851-5p	NM_031939	MRO	AGGAGGTGGTACTAGGGGCCAGC#GGTGGCCCCCAATGAGTCATGCCTCCTG#((((((((..(((.(((((((.(#).))))))).....)))..)))))))).	2834	2862	1	-28.2	1	0.000557225	0.559	0	0	-7.09331049	19	28	8	3UTR	MIRT757596	0	0
hsa-miR-6851-5p	NM_031939	MRO	AGGAGGTGGTACTAGGGGCCAGC#GCTTCTATAGAAACTCTGGTACCACCCCTG#(((.(((((((((((((......#.)))))))))))))))).	2188	2218	1	-28	0	0.001529254	0.456	0	0	-6.969596721	16	18	16	3UTR	MIRT757596	0	0
hsa-miR-6851-5p	XM_011526226	MRO	AGGAGGTGGTACTAGGGGCCAGC#GGTGGCCCCCAATGAGTCATGCCTCCTG#((((((((..(((.(((((((.(#).))))))).....)))..)))))))).	2663	2691	1	-28.2	1	0.000557225	0.559	0	0	-7.09331049	19	28	8	3UTR	MIRT757596	0	0
hsa-miR-6851-5p	XM_011526226	MRO	AGGAGGTGGTACTAGGGGCCAGC#GCTTCTATAGAAACTCTGGTACCACCCCTG#(((.(((((((((((((......#.)))))))))))))))).	2017	2047	1	-28	0	0.001529254	0.456	0	0	-6.969596721	16	18	16	3UTR	MIRT757596	0	0
hsa-miR-6851-5p	NM_001369508	MRO	AGGAGGTGGTACTAGGGGCCAGC#GGTGGCCCCCAATGAGTCATGCCTCCTG#((((((((..(((.(((((((.(#).))))))).....)))..)))))))).	2786	2814	1	-28.2	1	0.000557225	0.559	0	0	-7.09331049	19	28	8	3UTR	MIRT757596	0	0
hsa-miR-6851-5p	NM_001369508	MRO	AGGAGGTGGTACTAGGGGCCAGC#GCTTCTATAGAAACTCTGGTACCACCCCTG#(((.(((((((((((((......#.)))))))))))))))).	2140	2170	1	-28	0	0.001529254	0.456	0	0	-6.969596721	16	18	16	3UTR	MIRT757596	0	0
hsa-miR-6851-5p	NM_001127174	MRO	AGGAGGTGGTACTAGGGGCCAGC#GGTGGCCCCCAATGAGTCATGCCTCCTG#((((((((..(((.(((((((.(#).))))))).....)))..)))))))).	2508	2536	1	-28.2	1	0.000557225	0.559	-0.161479375	-0.100014121	-7.09331049	19	28	8	3UTR	MIRT757596	0	0
hsa-miR-6851-5p	NM_001127174	MRO	AGGAGGTGGTACTAGGGGCCAGC#GCTTCTATAGAAACTCTGGTACCACCCCTG#(((.(((((((((((((......#.)))))))))))))))).	1862	1892	1	-28	0	0.001529254	0.456	0.1879931	0.178233775	-6.969596721	16	18	16	3UTR	MIRT757596	0	0
hsa-miR-6851-5p	NM_001127175	MRO	AGGAGGTGGTACTAGGGGCCAGC#GGTGGCCCCCAATGAGTCATGCCTCCTG#((((((((..(((.(((((((.(#).))))))).....)))..)))))))).	2575	2603	1	-28.2	1	0.000557225	0.559	-0.214929125	0.008887704	-7.09331049	19	28	8	3UTR	MIRT757596	0	0
hsa-miR-6851-5p	NM_001127175	MRO	AGGAGGTGGTACTAGGGGCCAGC#GCTTCTATAGAAACTCTGGTACCACCCCTG#(((.(((((((((((((......#.)))))))))))))))).	1929	1959	1	-28	0	0.001529254	0.456	-0.186148923	-0.122729983	-6.969596721	16	18	16	3UTR	MIRT757596	0	0
hsa-miR-6851-5p	NM_001127176	MRO	AGGAGGTGGTACTAGGGGCCAGC#GGTGGCCCCCAATGAGTCATGCCTCCTG#((((((((..(((.(((((((.(#).))))))).....)))..)))))))).	2731	2759	1	-28.2	1	0.000557225	0.559	-0.776141625	-0.169497712	-7.09331049	19	28	8	3UTR	MIRT757596	0	0
hsa-miR-6851-5p	NM_001127176	MRO	AGGAGGTGGTACTAGGGGCCAGC#GCTTCTATAGAAACTCTGGTACCACCCCTG#(((.(((((((((((((......#.)))))))))))))))).	2085	2115	1	-28	0	0.001529254	0.456	-0.30538112	-0.216933536	-6.969596721	16	18	16	3UTR	MIRT757596	0	0
hsa-miR-6856-5p	NM_001287135	CDK14	AAGAGAGGAGCAGTGGTGCTGTGG#CATAGCATGACTGTTTTTTG#....((((((((((.((((((((.#)))))))).)))))))))).	2384	2404	1	-24.6	0	0.003317269	0.676	0	0	-10.28201203	18	20	10	3UTR	MIRT487713	0	0
hsa-miR-6856-5p	NM_001287136	CDK14	AAGAGAGGAGCAGTGGTGCTGTGG#CATAGCATGACTGTTTTTTG#....((((((((((.((((((((.#)))))))).)))))))))).	2096	2116	1	-24.6	0	0.003317269	0.676	1.12152263	1.098272334	-10.28201203	18	20	10	3UTR	MIRT487713	0	0
hsa-miR-6856-5p	NM_001287136	CDK14	AAGAGAGGAGCAGTGGTGCTGTGG#CAGCTGTCACTGTTGTTTTCTTG#(((((((.((((((((.((((...#))))..)))))))).))))))).	4822	4845	1	-23.8	1	0.003709535	0.662	3.28778875	3.228300459	-6.251209375	19	23	8	3UTR	MIRT487713	0	0
hsa-miR-6856-5p	NM_001287137	CDK14	AAGAGAGGAGCAGTGGTGCTGTGG#CATAGCATGACTGTTTTTTG#....((((((((((.((((((((.#)))))))).)))))))))).	2001	2021	1	-24.6	0	0.003317269	0.676	1.12152263	1.098272334	-10.28201203	18	20	10	3UTR	MIRT487713	0	0
hsa-miR-6856-5p	NM_001287137	CDK14	AAGAGAGGAGCAGTGGTGCTGTGG#CAGCTGTCACTGTTGTTTTCTTG#(((((((.((((((((.((((...#))))..)))))))).))))))).	4727	4750	1	-23.8	1	0.003709535	0.662	3.28778875	3.228300459	-6.251209375	19	23	8	3UTR	MIRT487713	0	0
hsa-miR-6856-5p	NM_012395	CDK14	AAGAGAGGAGCAGTGGTGCTGTGG#CATAGCATGACTGTTTTTTG#....((((((((((.((((((((.#)))))))).)))))))))).	2167	2187	1	-24.6	0	0.003317269	0.676	1.12152263	1.098272334	-10.28201203	18	20	10	3UTR	MIRT487713	0	0
hsa-miR-6856-5p	NM_012395	CDK14	AAGAGAGGAGCAGTGGTGCTGTGG#CAGCTGTCACTGTTGTTTTCTTG#(((((((.((((((((.((((...#))))..)))))))).))))))).	4893	4916	1	-23.8	1	0.003709535	0.662	3.28778875	3.228300459	-6.251209375	19	23	8	3UTR	MIRT487713	0	0
hsa-miR-6857-5p	NM_002928	RGS16	TTGGGGATTGGGTCAGGCCAGT#ACTGGCCTGTGAGCCCTTTCCA#....(((..(((((((((((((#)))))))))...))))..))).	1389	1411	1	-28.4	0	0.001318904	0.5	0	0	-12.91658706	16	22	9	3UTR	MIRT469299	0	0
hsa-miR-6862-3p	NM_016210	C3orf18	CCTCACCCAGCTCTCTGGCCCTCT#AGGGGGCAGTTATGACTGCCTGAAAGTGGGTGAGGG#(((((((((((..((..(((((((#)))))))......))..)).......))))))))).	2080	2116	1	-29.6	1	0.005353651	0.559	1.036329867	0.819169067	-8.806557449	20	36	9	3UTR	MIRT709112	0	0
hsa-miR-6864-3p	NM_000692	ALDH1B1	GTGAGACTTCTCTCCCTTCAG#GAGATGAGGTTTCACC#((((((((((((((.......#)))).)))))))))).	2865	2881	1	-18.6	1	0.000775408	0.603	0	0	-4.906073087	14	16	10	3UTR	MIRT692225	0	0
hsa-miR-6864-3p	NM_031939	MRO	GTGAGACTTCTCTCCCTTCAG#CTGATCCCCCCAATCAGGGGAGAGCTCAAGTCTCT#..((((((((((((((((...#.)))))))))...))))))).	3808	3843	1	-23.9	1	4.99E-05	0.544	0	0	-4.957000719	16	21	9	3UTR	MIRT701848	0	0
hsa-miR-6864-3p	XM_011526226	MRO	GTGAGACTTCTCTCCCTTCAG#CTGATCCCCCCAATCAGGGGAGAGCTCAAGTCTCT#..((((((((((((((((...#.)))))))))...))))))).	3637	3672	1	-23.9	1	4.99E-05	0.544	0	0	-4.957000719	16	21	9	3UTR	MIRT701848	0	0
hsa-miR-6864-3p	NM_001369508	MRO	GTGAGACTTCTCTCCCTTCAG#CTGATCCCCCCAATCAGGGGAGAGCTCAAGTCTCT#..((((((((((((((((...#.)))))))))...))))))).	3760	3795	1	-23.9	1	4.99E-05	0.544	0	0	-4.957000719	16	21	9	3UTR	MIRT701848	0	0
hsa-miR-6864-3p	NM_001127174	MRO	GTGAGACTTCTCTCCCTTCAG#CTGATCCCCCCAATCAGGGGAGAGCTCAAGTCTCT#..((((((((((((((((...#.)))))))))...))))))).	3482	3517	1	-23.9	1	4.99E-05	0.544	0.406111901	0.043307172	-4.957000719	16	21	9	3UTR	MIRT701848	0	0
hsa-miR-6864-3p	NM_001127175	MRO	GTGAGACTTCTCTCCCTTCAG#CTGATCCCCCCAATCAGGGGAGAGCTCAAGTCTCT#..((((((((((((((((...#.)))))))))...))))))).	3549	3584	1	-23.9	1	4.99E-05	0.544	0.015109671	0.218714977	-4.957000719	16	21	9	3UTR	MIRT701848	0	0
hsa-miR-6864-3p	NM_001127176	MRO	GTGAGACTTCTCTCCCTTCAG#CTGATCCCCCCAATCAGGGGAGAGCTCAAGTCTCT#..((((((((((((((((...#.)))))))))...))))))).	3705	3740	1	-23.9	1	4.99E-05	0.544	0.459582247	0.166330859	-4.957000719	16	21	9	3UTR	MIRT701848	0	0
hsa-miR-6864-3p	NM_001127176	MRO	GTGAGACTTCTCTCCCTTCAG#GGAGGGACACAGGCTCACG#(((((.(((...(((((((..#)))))))...)))))))).	2401	2420	1	-20.9	0	0.005495217	0.485	0.174483714	-0.158139622	-13.25261746	15	19	8	3UTR	MIRT701848	0	0
hsa-miR-6867-3p	NM_033274	ADAM19	CTCTCCCTCTTTACCCACTAG#CTGGTGGGGAGGAGGGAA#...(((((((((.((((((((#))))))))))))))))).	5552	5570	1	-27.7	0	0.0516933	0.471	0	0	-7.803670806	17	18	17	3UTR	MIRT660917	0	0
hsa-miR-6867-3p	NM_033274	ADAM19	CTCTCCCTCTTTACCCACTAG#GGTGTTGTTTTGTGCAATATACAGCCCCAGGTAGGGAGGGGAGAGT#(((((((((((((((......#.))))))))))).)))).	3046	3092	1	-23.8	1	0.003789992	0.456	0	0	-4.170623527	15	18	11	3UTR	MIRT660917	0	0
hsa-miR-6868-3p	NM_001301056	VASH2	TTCCTTCTGTTGTCTGTGCAG#TTGCATAGCTTGTTTCCCACAACAAGGAGGAAA#(((((((((((((((((((((#))))))))..........)))))).))))))).	3489	3522	1	-22.3	1	0.01498081	0.618	0	0	-3.937574446	21	33	8	3UTR	MIRT646154	0	0
hsa-miR-6868-3p	NM_001136475	VASH2	TTCCTTCTGTTGTCTGTGCAG#GCAGAGACCAGGAGTGAT#.((((((((..((((.(((..#))).)))))))))).)).	1864	1882	1	-19	1	1.82E-05	0.544	-0.030111744	-0.106337005	-8.093654861	15	18	10	3UTR	MIRT646154	0	0
hsa-miR-6871-5p	NM_003254	TIMP1	CATGGGAGTTCGGGGTGGTTGC#GTGGAAGCTGAAGCCTGCACAGTGTCCACCCTGTTCCCACTCCCATC#.((((((((.((((((((..((#.))..)))))))).....)))))))).	683	730	1	-26.7	1	0.1413034	0.529	0.448000575	0.229004891	-5.035831306	18	27	8	3UTR	MIRT758035	0	0
hsa-miR-6876-3p	NM_001029864	KIAA1755	AGCTGTCTGTGTTTTCCTTCTCAG#CTGTGAAGGGGAGAGAGGCAGG#..((((((.(.(((((((((.(((#))).)))))))))).)))))).	5581	5603	1	-22.7	1	0.02343474	0.353	0	0	-8.838164853	19	22	10	3UTR	MIRT780747	0	1
hsa-miR-6876-5p	XM_011517212	SDC2	CAGGAAGGAGACAGGCAGTTCA#CTGTTGTCCCCTTCCTC#.(((((((.((((.((((....#)))))))).))))))).	1142	1159	1	-20.6	1	0.6721177	0.544	0	0	-5.706554413	15	17	8	3UTR	MIRT468751	0	0
hsa-miR-6876-5p	XM_011517212	SDC2	CAGGAAGGAGACAGGCAGTTCA#GATCTGAATGGGGCTTTCCTGA#((((((((...((..(((.((.#)).)))..))...)))))))).	2188	2210	1	-20.4	1	0.001294785	0.588	0	0	-10.65353453	15	22	8	3UTR	MIRT468751	0	0
hsa-miR-6876-5p	NM_002998	SDC2	CAGGAAGGAGACAGGCAGTTCA#CTGTTGTCCCCTTCCTC#.(((((((.((((.((((....#)))))))).))))))).	1451	1468	1	-20.6	1	0.6721177	0.544	0	0	-5.706554413	15	17	8	3UTR	MIRT468751	0	0
hsa-miR-6876-5p	NM_002998	SDC2	CAGGAAGGAGACAGGCAGTTCA#GATCTGAATGGGGCTTTCCTGA#((((((((...((..(((.((.#)).)))..))...)))))))).	2497	2519	1	-20.4	1	0.001294785	0.588	0	0	-10.65353453	15	22	8	3UTR	MIRT468751	0	0
hsa-miR-6878-5p	NM_031939	MRO	AGGGAGAAAGCTAGAAGCTGAAG#AGCTTTGCTTGGTCCCTG#(((((..((((..((((((....#))))))))))..))))).	4323	4341	1	-19	0	0.007122658	0.485	0	0	-12.01815366	15	18	10	3UTR	MIRT676413	0	0
hsa-miR-6878-5p	NM_001369508	MRO	AGGGAGAAAGCTAGAAGCTGAAG#AGCTTTGCTTGGTCCCTG#(((((..((((..((((((....#))))))))))..))))).	4275	4293	1	-19	0	0.007122658	0.485	0	0	-12.01815366	15	18	10	3UTR	MIRT676413	0	0
hsa-miR-6878-5p	NM_001127174	MRO	AGGGAGAAAGCTAGAAGCTGAAG#AGCTTTGCTTGGTCCCTG#(((((..((((..((((((....#))))))))))..))))).	3997	4015	1	-19	0	0.007122658	0.485	0.230543333	-0.077903726	-12.01815366	15	18	10	3UTR	MIRT676413	0	0
hsa-miR-6878-5p	NM_001127174	MRO	AGGGAGAAAGCTAGAAGCTGAAG#TCAGCTTTTTCTTTCTTA#...(((((((..(((((((((..#))))))))).))))))).	961	979	1	-19.2	0	0.05814639	0.691	0.189622467	0.135948556	-12.68611798	16	18	9	3UTR	MIRT676413	0	0
hsa-miR-6878-5p	NM_001127175	MRO	AGGGAGAAAGCTAGAAGCTGAAG#AGCTTTGCTTGGTCCCTG#(((((..((((..((((((....#))))))))))..))))).	4064	4082	1	-19	0	0.007122658	0.485	0.03758655	-0.043852637	-12.01815366	15	18	10	3UTR	MIRT676413	0	0
hsa-miR-6879-5p	XM_011517212	SDC2	CAGGGCAGGGAAGGTGGGAGAG#CTTTGTTAATTTATCTGTTGTCCCCTTCCTCTCCTCTGCCCTC#.(((((((((((((.((((.((#.)).))))...))).))).))))))).	1128	1171	1	-27.7	1	0.711973	0.529	0	0	-4.528774398	19	27	7	3UTR	MIRT468747	0	0
hsa-miR-6880-5p	NM_031939	MRO	TGGTGGAGGAAGAGGGCAGCTC#AGTTGTCCCTTCCAGCCAG#((((...(((((.((((((((.#))))))))))))).)))).	3121	3140	1	-23.5	0	0.002843945	0.426	0	0	-12.79038753	17	19	13	3UTR	MIRT758310	0	0
hsa-miR-6880-5p	XM_011526226	MRO	TGGTGGAGGAAGAGGGCAGCTC#AGTTGTCCCTTCCAGCCAG#((((...(((((.((((((((.#))))))))))))).)))).	2950	2969	1	-23.5	0	0.002843945	0.426	0	0	-12.79038753	17	19	13	3UTR	MIRT758310	0	0
hsa-miR-6880-5p	NM_001369508	MRO	TGGTGGAGGAAGAGGGCAGCTC#AGTTGTCCCTTCCAGCCAG#((((...(((((.((((((((.#))))))))))))).)))).	3073	3092	1	-23.5	0	0.002843945	0.426	0	0	-12.79038753	17	19	13	3UTR	MIRT758310	0	0
hsa-miR-6880-5p	NM_001127174	MRO	TGGTGGAGGAAGAGGGCAGCTC#CTGCTTCTGCTCCTCTACTAA#((((((((((..(((((((...#))))).))..)))))))))).	1632	1653	1	-23.6	1	0.03594139	0.632	-0.50191734	-0.074894226	-10.10915223	17	21	10	3UTR	MIRT758310	0	0
hsa-miR-6880-5p	NM_001127175	MRO	TGGTGGAGGAAGAGGGCAGCTC#AGTTGTCCCTTCCAGCCAG#((((...(((((.((((((((.#))))))))))))).)))).	2862	2881	1	-23.5	0	0.002843945	0.426	0.41977493	-0.130688513	-12.79038753	17	19	13	3UTR	MIRT758310	0	0
hsa-miR-6880-5p	NM_001127175	MRO	TGGTGGAGGAAGAGGGCAGCTC#CTGCTTCTGCTCCTCTACTAA#((((((((((..(((((((...#))))).))..)))))))))).	1699	1720	1	-23.6	1	0.03594139	0.632	-0.4111753	-0.164302408	-10.10915223	17	21	10	3UTR	MIRT758310	0	0
hsa-miR-6880-5p	NM_001127176	MRO	TGGTGGAGGAAGAGGGCAGCTC#AGTTGTCCCTTCCAGCCAG#((((...(((((.((((((((.#))))))))))))).)))).	3018	3037	1	-23.5	0	0.002843945	0.426	-0.119401625	-0.017014209	-12.79038753	17	19	13	3UTR	MIRT758310	0	0
hsa-miR-6881-3p	NM_033274	ADAM19	ATCCTCTTTCGTCCTTCCCACT#GGTGGGGAGGAGGGAAGC#.....(((((.(((((((((((#))))))))))).))))).	5554	5572	1	-26.7	0	0.04069154	0.471	0	0	-16.49037412	16	18	11	3UTR	MIRT660918	0	0
hsa-miR-6885-3p	XM_011529766	RUNX1	CTTTGCTTCCTGCTCCCCTAG#TAGGGGAGCCACATTTACATAGGAACCAAAT#.((((.((((((((((((((.#)))))))))...........))))).)))).	3016	3047	1	-23.6	0	0.0241669	0.618	0	0	-5.694283599	18	31	9	3UTR	MIRT699881	0	0
hsa-miR-6885-3p	NM_001754	RUNX1	CTTTGCTTCCTGCTCCCCTAG#TAGGGGAGCCACATTTACATAGGAACCAAAT#.((((.((((((((((((((.#)))))))))...........))))).)))).	2909	2940	1	-23.6	0	0.0241669	0.618	0	0	-5.694283599	18	31	9	3UTR	MIRT699881	0	0
hsa-miR-6885-3p	NM_001001890	RUNX1	CTTTGCTTCCTGCTCCCCTAG#TAGGGGAGCCACATTTACATAGGAACCAAAT#.((((.((((((((((((((.#)))))))))...........))))).)))).	4221	4252	1	-23.6	0	0.0241669	0.618	0	0	-5.694283599	18	31	9	3UTR	MIRT699881	0	0
hsa-miR-7109-3p	XM_011526226	MRO	CAAGCCTCTCCTGCCCTTCCAG#GAGGGTGCTGGGAGAGCA#...(.((((((((((((((...#))))).)).)))))))).	940	958	0.980769231	-21.1	0	0.000231526	0.588	0	0	-10.63357737	15	18	8	3UTR	MIRT716469	0	1
hsa-miR-7109-3p	NM_031939	MRO	CAAGCCTCTCCTGCCCTTCCAG#GGATAGGGTGAGATGGGTGGGGTTA#..((((((.(((((((((((..#))).))))).....))).)))))).	2698	2723	1	-22.6	1	0.004041705	0.515	0	0	-6.013390378	17	25	6	3UTR	MIRT716469	0	1
hsa-miR-7109-3p	XM_011526226	MRO	CAAGCCTCTCCTGCCCTTCCAG#GGATAGGGTGAGATGGGTGGGGTTA#..((((((.(((((((((((..#))).))))).....))).)))))).	2527	2552	1	-22.6	1	0.004041705	0.515	0	0	-6.013390378	17	25	6	3UTR	MIRT716469	0	1
hsa-miR-7109-3p	NM_001369508	MRO	CAAGCCTCTCCTGCCCTTCCAG#GGATAGGGTGAGATGGGTGGGGTTA#..((((((.(((((((((((..#))).))))).....))).)))))).	2650	2675	1	-22.6	1	0.004041705	0.515	0	0	-6.013390378	17	25	6	3UTR	MIRT716469	0	1
hsa-miR-7109-3p	NM_001127176	MRO	CAAGCCTCTCCTGCCCTTCCAG#GGATAGGGTGAGATGGGTGGGGTTA#..((((((.(((((((((((..#))).))))).....))).)))))).	2595	2620	1	-22.6	1	0.004041705	0.515	-0.123751815	-0.039216218	-6.013390378	17	25	6	3UTR	MIRT716469	0	1
hsa-miR-7111-3p	XM_011529766	RUNX1	ATCCTCTCTTCCCTCCTCCCAG#TGGAATTTTGGTTGGGGTGGGGGGAGAGGAG#.((((((((((((.((((((((#.))))..)))).)))))))))))).	2161	2192	1	-31.5	1	0.0413885	0.471	0	0	-4.650164755	20	25	12	3UTR	MIRT534539	0	0
hsa-miR-7111-3p	NM_001754	RUNX1	ATCCTCTCTTCCCTCCTCCCAG#TGGAATTTTGGTTGGGGTGGGGGGAGAGGAG#.((((((((((((.((((((((#.))))..)))).)))))))))))).	2054	2085	1	-31.5	1	0.0413885	0.471	0	0	-4.650164755	20	25	12	3UTR	MIRT534539	0	0
hsa-miR-7111-3p	NM_001001890	RUNX1	ATCCTCTCTTCCCTCCTCCCAG#TGGAATTTTGGTTGGGGTGGGGGGAGAGGAG#.((((((((((((.((((((((#.))))..)))).)))))))))))).	3366	3397	1	-31.5	1	0.0413885	0.471	0	0	-4.650164755	20	25	12	3UTR	MIRT534539	0	0
hsa-miR-7111-3p	NM_033274	ADAM19	ATCCTCTCTTCCCTCCTCCCAG#GGGAGGAGGGAAGC#.......(((((((((((((..#))))))))))))).	5558	5572	1	-29	0	0.04069154	0.471	0	0	-17.11024494	13	14	13	3UTR	MIRT660921	0	0
hsa-miR-7111-3p	NM_033274	ADAM19	ATCCTCTCTTCCCTCCTCCCAG#GGTAGGGAGGGGAGAGTATGAGGAG#.((((((((((((((((.((..#))..)))))))))))....))))).	3075	3100	1	-28.1	1	0.005624508	0.426	0	0	-3.793324837	18	25	11	3UTR	MIRT660921	0	0
hsa-miR-7111-3p	NM_033274	ADAM19	ATCCTCTCTTCCCTCCTCCCAG#GGGGAAAGGGAATATTGCAAAAGGGAGAGGAA#.(((((((((((((..((((..#))))..)))))............)))))))).	5286	5318	1	-25.2	1	0.03122145	0.515	0	0	-4.761823478	17	32	8	3UTR	MIRT660921	0	0
hsa-miR-7151-3p	NM_152686	DNAJC18	CTACAGGCTGGAATGGGCTCA#GGCCCAGTAGCTCATGCCTGTAA#.((((((((((..((((((..#))))))....).)).))))))).	4241	4264	1	-22.4	1	0.000377105	0.441	0	0	-8.42925876	16	23	7	3UTR	MIRT706937	0	1
hsa-miR-760	NM_031910	C1QTNF6	CGGCTCTGGGTCTGTGGGGA#GCAGACCCAGAGCTC#.((((((((((((((.....#)))))))))))))).	1907	1922	1	-28.3	1	8.71E-05	0.5	0	0	-4.026373918	14	15	14	3UTR	MIRT489013	0	0
hsa-miR-764	NM_005226	S1PR3	GCAGGTGCTCACTTGTCCTCCT#AGGTTCAGTGAGCATTTGCC#(((((((((((((...(((...#)))...))))))))))))).	2938	2958	1	-24	1	0.003146842	0.632	0.049882008	-0.355240132	-5.762913004	16	20	13	3UTR	MIRT676952	0	0
hsa-miR-769-5p	XM_011526226	MRO	TGAGACCTCTGGGTTCTGAGCT#AGTATCCAGGCCACACCCGGAGCGTTTTG#.(((((((((((((..((.(((#.))))).)))))))).))))).	2052	2081	1	-21.1	1	0.001310471	0.529	0	0	-4.761823478	18	22	8	3UTR	MIRT701852	0	0
hsa-miR-7703	NM_031939	MRO	TTGCACTCTGGCCTTCTCCCAGG#CCTAGGCGAGATGAGGATGTGGGAGATGGCAGACAGAGTGGCAAG#(((((((((((((.(((((((.(#.).))))))).)))...))))))).))).	2391	2436	1	-30.6	1	0.000301677	0.471	0	0	-4.794414364	21	29	7	3UTR	MIRT550189	0	1
hsa-miR-7703	XM_011526226	MRO	TTGCACTCTGGCCTTCTCCCAGG#CCTAGGCGAGATGAGGATGTGGGAGATGGCAGACAGAGTGGCAAG#(((((((((((((.(((((((.(#.).))))))).)))...))))))).))).	2220	2265	1	-30.6	1	0.000301677	0.471	0	0	-4.794414364	21	29	7	3UTR	MIRT550189	0	1
hsa-miR-7703	NM_001369508	MRO	TTGCACTCTGGCCTTCTCCCAGG#CCTAGGCGAGATGAGGATGTGGGAGATGGCAGACAGAGTGGCAAG#(((((((((((((.(((((((.(#.).))))))).)))...))))))).))).	2343	2388	1	-30.6	1	0.000301677	0.471	0	0	-4.794414364	21	29	7	3UTR	MIRT550189	0	1
hsa-miR-7703	NM_001127175	MRO	TTGCACTCTGGCCTTCTCCCAGG#CCTAGGCGAGATGAGGATGTGGGAGATGGCAGACAGAGTGGCAAG#(((((((((((((.(((((((.(#.).))))))).)))...))))))).))).	2132	2177	1	-30.6	1	0.000301677	0.471	0.193797135	-0.04188864	-4.794414364	21	29	7	3UTR	MIRT550189	0	1
hsa-miR-7703	NM_001127176	MRO	TTGCACTCTGGCCTTCTCCCAGG#CCTAGGCGAGATGAGGATGTGGGAGATGGCAGACAGAGTGGCAAG#(((((((((((((.(((((((.(#.).))))))).)))...))))))).))).	2288	2333	1	-30.6	1	0.000301677	0.471	-0.158336268	-0.053246396	-4.794414364	21	29	7	3UTR	MIRT550189	0	1
hsa-miR-7706	NM_001127174	MRO	TGAAGCGCCTGTGCTCTGCCGAGA#GCAGAGCAGCAGGGAAATGGTTCT#.(((.((((((((((((((.....#)))))))).))))....)).))).	669	693	1	-23.4	0	0.000417126	0.559	-0.255527368	-0.166629	-7.912362012	17	24	8	3UTR	MIRT503687	0	0
hsa-miR-7706	NM_001127174	MRO	TGAAGCGCCTGTGCTCTGCCGAGA#TTTTAGTAGAGACGGGGTTTCAC#((((((.(((((.((((((.((((#)))).))))))))))))))))).	4222	4245	1	-23.1	0	0.000141288	0.544	2.443872	1.290103091	-6.770391594	21	23	17	3UTR	MIRT503687	0	0
hsa-miR-7706	NM_001127175	MRO	TGAAGCGCCTGTGCTCTGCCGAGA#TTTTAGTAGAGACGGGGTTTCAC#((((((.(((((.((((((.((((#)))).))))))))))))))))).	4289	4312	1	-23.1	0	0.000141288	0.544	1.518893667	1.580733287	-6.770391594	21	23	17	3UTR	MIRT503687	0	0
hsa-miR-7706	NM_001127176	MRO	TGAAGCGCCTGTGCTCTGCCGAGA#GCAGAGCAGCAGGGAAATGGTTCT#.(((.((((((((((((((.....#)))))))).))))....)).))).	892	916	1	-23.4	0	0.000417126	0.559	-0.519898426	-0.136946244	-7.912362012	17	24	8	3UTR	MIRT503687	0	0
hsa-miR-7706	NM_001127176	MRO	TGAAGCGCCTGTGCTCTGCCGAGA#TTTTAGTAGAGACGGGGTTTCAC#((((((.(((((.((((((.((((#)))).))))))))))))))))).	4445	4468	1	-23.1	0	0.000141288	0.544	2.924753333	1.74613334	-6.770391594	21	23	17	3UTR	MIRT503687	0	0
hsa-miR-7847-3p	NM_031939	MRO	CGTGGAGGACGAGGAGGAGGC#GCCTCACTCTGTCACCCAGGC#(.(((..(((..(((((((((#))))).)))))))..))).).	4398	4419	0.961538462	-22.7	0	0.004917057	0.5	0	0	-14.71747341	16	21	7	3UTR	MIRT759847	0	0
hsa-miR-7847-3p	NM_001369508	MRO	CGTGGAGGACGAGGAGGAGGC#GCCTCACTCTGTCACCCAGGC#(.(((..(((..(((((((((#))))).)))))))..))).).	4350	4371	0.961538462	-22.7	0	0.004917057	0.5	0	0	-14.71747341	16	21	7	3UTR	MIRT759847	0	0
hsa-miR-7847-3p	NM_031939	MRO	CGTGGAGGACGAGGAGGAGGC#GTTTCCCCTTCCCCACGT#(((((.(((..(((.((((((#))))))))))))))))).	4162	4180	1	-22.1	0	0.3777355	0.588	0	0	-10.64126371	17	18	17	3UTR	MIRT759847	0	0
hsa-miR-7847-3p	NM_001369508	MRO	CGTGGAGGACGAGGAGGAGGC#GTTTCCCCTTCCCCACGT#(((((.(((..(((.((((((#))))))))))))))))).	4114	4132	1	-22.1	0	0.3777355	0.588	0	0	-10.64126371	17	18	17	3UTR	MIRT759847	0	0
hsa-miR-7847-3p	NM_001127174	MRO	CGTGGAGGACGAGGAGGAGGC#GTTTCCCCTTCCCCACGT#(((((.(((..(((.((((((#))))))))))))))))).	3836	3854	1	-22.1	0	0.3777355	0.588	0.743087267	-0.096384273	-10.64126371	17	18	17	3UTR	MIRT759847	0	0
hsa-miR-7847-3p	NM_001127175	MRO	CGTGGAGGACGAGGAGGAGGC#GTTTCCCCTTCCCCACGT#(((((.(((..(((.((((((#))))))))))))))))).	3903	3921	1	-22.1	0	0.3777355	0.588	0.266865933	0.123437725	-10.64126371	17	18	17	3UTR	MIRT759847	0	0
hsa-miR-7847-3p	NM_001127176	MRO	CGTGGAGGACGAGGAGGAGGC#GTTTCCCCTTCCCCACGT#(((((.(((..(((.((((((#))))))))))))))))).	4059	4077	1	-22.1	0	0.3777355	0.588	0.094337667	0.064259821	-10.64126371	17	18	17	3UTR	MIRT759847	0	0
hsa-miR-7977	NM_031910	C1QTNF6	TTCCCAGCCAACGCACCA#TGGCTGGGAT#.(((((((((........#))))))))).	1481	1491	1	-18.5	1	4.21E-06	0.426	0	0	-13.07937179	9	10	9	3UTR	MIRT631697	0	1
hsa-miR-8052	NM_152686	DNAJC18	CGGGACTGTAGAGGGCATGAGC#CATGCCTCTGCAGGCATTCCA#.(((((((((((.((((((...#)))))))))))))...)))).	3129	3150	1	-23.4	1	1.24E-05	0.485	0	0	-5.08245545	17	21	13	3UTR	MIRT706942	0	0
hsa-miR-8055	NM_031910	C1QTNF6	CTTTGAGCACATGAGCAGACGGA#CCGTTCCTCATCCACCTGCCCAGTGCTCAT#...(((((((.((.((((..(((#.)))..)))).))))))))).	2029	2059	0.978021978	-23.2	0	0.001776988	0.397	0	0	-10.19615459	16	21	9	3UTR	MIRT631696	0	0
hsa-miR-8085	NM_031939	MRO	TGGGAGAGAGGACTGTGAGGC#GCCTCACTCTGTCACCCAG#((((.((.(((...(((((((#)))))))))).)).)))).	4398	4417	1	-22.5	0	0.003823063	0.515	0	0	-15.86302039	16	19	10	3UTR	MIRT676411	0	0
hsa-miR-8085	NM_001369508	MRO	TGGGAGAGAGGACTGTGAGGC#GCCTCACTCTGTCACCCAG#((((.((.(((...(((((((#)))))))))).)).)))).	4350	4369	1	-22.5	0	0.003823063	0.515	0	0	-15.86302039	16	19	10	3UTR	MIRT676411	0	0
hsa-miR-8085	NM_001127174	MRO	TGGGAGAGAGGACTGTGAGGC#GCCTCACTCTGTCACCCAG#((((.((.(((...(((((((#)))))))))).)).)))).	4072	4091	1	-22.5	0	0.003823063	0.515	0.836977857	-0.053216845	-15.86302039	16	19	10	3UTR	MIRT676411	0	0
hsa-miR-8085	NM_001127175	MRO	TGGGAGAGAGGACTGTGAGGC#TCTCTAAGTCCCTCTCACCCT#.(((.(((((((((..((((.#))))..))))).)))).))).	1884	1905	1	-23.9	0	0.772329	0.588	-0.439414056	0.191498493	-8.880860653	16	21	5	3UTR	MIRT676411	0	0
hsa-miR-8085	NM_001127175	MRO	TGGGAGAGAGGACTGTGAGGC#GCCTCACTCTGTCACCCAG#((((.((.(((...(((((((#)))))))))).)).)))).	4139	4158	1	-22.5	0	0.003823063	0.515	0.078123714	-0.069390911	-15.86302039	16	19	10	3UTR	MIRT676411	0	0
hsa-miR-8085	NM_001127176	MRO	TGGGAGAGAGGACTGTGAGGC#GCCTCACTCTGTCACCCAG#((((.((.(((...(((((((#)))))))))).)).)))).	4295	4314	1	-22.5	0	0.003823063	0.515	1.106803857	1.550166475	-15.86302039	16	19	10	3UTR	MIRT676411	0	0
hsa-miR-8485	NM_021813	BACH2	CACACACACACACACACGTAT#GTGTGTGTGTGTGTGTGTGTGTGTC#(((((((((((((((((((((#.))))))))))))))))))))).	5604	5629	1	-33.1	1	0.1978099	0.559	0	0	-3.937574446	21	23	21	3UTR	MIRT609048	0	1
hsa-miR-8485	NM_001170794	BACH2	CACACACACACACACACGTAT#GTGTGTGTGTGTGTGTGTGTGTGTC#(((((((((((((((((((((#.))))))))))))))))))))).	5433	5458	1	-33.1	1	0.1978099	0.559	0	0	-3.937574446	21	23	21	3UTR	MIRT609048	0	1
hsa-miR-887-5p	NM_001127174	MRO	CTTGGGAGCCCTGTTAGACTC#GAGAAAATGACAAAGGAGGAGGCTGAGAATCTAACAGGTGTGACCAAT#.((((..((((((((((((((#.)))..))))))))).))..)))).	4394	4442	1	-23.3	0	0.005846368	0.529	2.409204235	1.52007723	-7.237970133	18	25	9	3UTR	MIRT676396	0	0
hsa-miR-887-5p	NM_001127175	MRO	CTTGGGAGCCCTGTTAGACTC#GAGGCTGAGAATCTAACAGGTGTGACCAAT#.((((..((((((((((((((#.)))..))))))))).))..)))).	4479	4509	1	-23.3	0	0.005846368	0.529	1.8293083	1.450387569	-7.237970133	18	25	9	3UTR	MIRT676396	0	0
hsa-miR-887-5p	NM_001127176	MRO	CTTGGGAGCCCTGTTAGACTC#GAGGCTGAGAATCTAACAGGTGTGACCAAT#.((((..((((((((((((((#.)))..))))))))).))..)))).	4635	4665	1	-23.3	0	0.005846368	0.529	1.8293083	1.450387569	-7.237970133	18	25	9	3UTR	MIRT676396	0	0
hsa-miR-892a	NM_001330344	TPM1	CACTGTGTCCTTTCTGCGTAG#CTTTGTAGAGAGTTTAGCAACACAGTGT#((((((((.(((((((((.((#)).))))))))).......)))))))).	1055	1083	0.961538462	-19.4	1	0.00574773	0.559	0	0	-4.993964104	19	28	9	3UTR	MIRT698095	0	0
hsa-miR-892a	NM_001330351	TPM1	CACTGTGTCCTTTCTGCGTAG#CTTTGTAGAGAGTTTAGCAACACAGTGT#((((((((.(((((((((.((#)).))))))))).......)))))))).	2275	2303	0.961538462	-19.4	1	0.00574773	0.559	0	0	-4.993964104	19	28	9	3UTR	MIRT698095	0	0
hsa-miR-892a	NM_001018008	TPM1	CACTGTGTCCTTTCTGCGTAG#CTTTGTAGAGAGTTTAGCAACACAGTGT#((((((((.(((((((((.((#)).))))))))).......)))))))).	2275	2303	0.961538462	-19.4	1	0.00574773	0.559	0	0	-4.993964104	19	28	9	3UTR	MIRT698095	0	0
hsa-miR-92a-3p	NM_182947	ARHGEF25	TATTGCACTTGTCCCGGCCTGT#GGGCTGGGGCAGGGGCC#....((.(((((((((((((..#))))))))))))).)).	2462	2479	1	-27.5	0	2.74E-05	0.515	0.576537915	1.025798959	-11.090249	15	17	13	3UTR	MIRT049431	0	0
hsa-miR-92a-3p	NM_001111270	ARHGEF25	TATTGCACTTGTCCCGGCCTGT#ATGTGGGTGGGTGGGAGGGCTGGGGCAGGGGCC#....((.(((((((((((((..#.))))))))))))).)).	2204	2237	1	-27.3	0	2.74E-05	0.515	1.529452823	0.734986716	-11.090249	15	18	13	3UTR	MIRT049431	0	0
hsa-miR-92a-3p	NM_001127175	MRO	TATTGCACTTGTCCCGGCCTGT#AGGTGGGGATAGGGTGAG#..((((.((((((((.((((..#)))).)))))))))))).	2433	2451	1	-22.8	0	0.195909	0.456	-0.248334212	-0.103354909	-6.733736335	16	18	12	3UTR	MIRT550196	0	0
hsa-miR-92a-3p	NM_001127176	MRO	TATTGCACTTGTCCCGGCCTGT#CAGGCTGGAGTGCAATGA#(((((((((....((((((((.#))))))))))))))))).	4311	4329	1	-25.3	1	7.40E-06	0.412	0.811644	1.566272709	-12.64078931	17	18	17	3UTR	MIRT550196	0	0
hsa-miR-92a-3p	NM_001127176	MRO	TATTGCACTTGTCCCGGCCTGT#AGGTGGGGATAGGGTGAG#..((((.((((((((.((((..#)))).)))))))))))).	2589	2607	1	-22.8	0	0.195909	0.456	-0.214929125	0.008887704	-6.733736335	16	18	12	3UTR	MIRT550196	0	0
hsa-miR-941	NM_000917	P4HA1	CACCCGGCTGTGTGCACATGTGC#GTGCTAATACCTTGCCTCTTATTCCTGCTACAGCAGGGTGG#(((((.((((((.(((.......#.))))))))).))))).	2504	2545	1	-22.4	0	4.34E-07	0.588	0	0	-7.12766382	14	17	9	3UTR	MIRT036574	0	0
hsa-miR-941	NM_001017962	P4HA1	CACCCGGCTGTGTGCACATGTGC#GTGCTAATACCTTGCCTCTTATTCCTGCTACAGCAGGGTGG#(((((.((((((.(((.......#.))))))))).))))).	2504	2545	1	-22.4	0	4.34E-07	0.588	0	0	-7.12766382	14	17	9	3UTR	MIRT036574	0	0
