# Supplementary material for: LINC01614 is a promising diagnostic and prognostic marker in HNSC linked to the tumor microenvironment and oncogenic function
Source: Front Genet. 2024 Apr 9;15:1337525. doi: 10.3389/fgene.2024.1337525 (PMC11035733; doi:10.3389/fgene.2024.1337525)
Supplement: Supplementary file 3 [file DataSheet1.ZIP › Table Supplementary/Table S6.csv]

miRNA	lncRNA	Tot Score	Tot Energy	Max Score	Max Energy	Strand	Len1	Len2	Positions
hsa-miR-548e-5p	LINC01614	163	-26.29	163	-26.29	23	22	2902	2468
hsa-miR-345-3p	LINC01614	151	-24.01	151	-24.01	39	22	2902	2096
hsa-miR-1205	LINC01614	149	-20.12	149	-20.12	78	20	2902	2244
hsa-miR-4691-5p	LINC01614	153	-21.56	153	-21.56	95	23	2902	911
hsa-miR-6798-3p	LINC01614	153	-25.99	153	-25.99	100	21	2902	1
hsa-miR-3192-5p	LINC01614	165	-25.22	165	-25.22	136	23	2902	175
hsa-miR-3689a-3p	LINC01614	149	-20.76	149	-20.76	141	22	2902	174
hsa-miR-4270	LINC01614	148	-22.35	148	-22.35	145	20	2902	505
hsa-miR-3185	LINC01614	160	-26.38	160	-26.38	210	23	2902	2677
hsa-miR-3183	LINC01614	147	-23.3	147	-23.3	214	22	2902	59
hsa-miR-12120	LINC01614	159	-23.38	159	-23.38	244	26	2902	163
hsa-miR-516a-3p	LINC01614	163	-25.39	163	-25.39	287	18	2902	1540
hsa-miR-331-3p	LINC01614	149	-25.75	149	-25.75	295	21	2902	2087
hsa-miR-3925-3p	LINC01614	153	-20.33	153	-20.33	364	21	2902	2257
hsa-miR-5196-3p	LINC01614	162	-28.66	162	-28.66	367	21	2902	2672
hsa-miR-889-5p	LINC01614	158	-24.75	158	-24.75	375	22	2902	1026
hsa-miR-4425	LINC01614	163	-29.4	163	-29.4	400	22	2902	2430
hsa-miR-346	LINC01614	156	-25.32	156	-25.32	414	23	2902	275
hsa-miR-7160-3p	LINC01614	304	-50.88	155	-26.94	425	21	2902	1520 2236
hsa-miR-7111-3p	LINC01614	160	-25.48	160	-25.48	445	22	2902	58
hsa-miR-3190-5p	LINC01614	158	-25.17	158	-25.17	463	20	2902	667
hsa-miR-4710	LINC01614	145	-21.05	145	-21.05	483	18	2902	1622
hsa-miR-373-5p	LINC01614	164	-23.83	164	-23.83	504	22	2902	344
hsa-miR-6867-5p	LINC01614	173	-20.54	173	-20.54	509	23	2902	620
hsa-miR-7106-5p	LINC01614	170	-30.46	170	-30.46	514	20	2902	176
hsa-miR-4288	LINC01614	150	-21.2	150	-21.2	582	17	2902	1929
hsa-miR-7162-5p	LINC01614	153	-20.99	153	-20.99	626	18	2902	1542
hsa-miR-455-5p	LINC01614	151	-24.62	151	-24.62	644	22	2902	1411
hsa-miR-7110-3p	LINC01614	157	-22.09	157	-22.09	671	22	2902	55
hsa-miR-597-3p	LINC01614	156	-22.33	156	-22.33	675	23	2902	2076
hsa-miR-516b-3p	LINC01614	163	-25.39	163	-25.39	732	18	2902	1540
hsa-miR-1236-5p	LINC01614	151	-21.65	151	-21.65	747	22	2902	442
hsa-miR-6792-3p	LINC01614	158	-20.01	158	-20.01	750	22	2902	913
hsa-miR-30b-3p	LINC01614	149	-21.2	149	-21.2	785	22	2902	173
hsa-miR-622	LINC01614	177	-28.89	177	-28.89	789	21	2902	1253
hsa-miR-3127-3p	LINC01614	143	-22.29	143	-22.29	793	22	2902	2656
hsa-miR-1273h-5p	LINC01614	147	-22.8	147	-22.8	797	21	2902	178
hsa-miR-4640-3p	LINC01614	148	-25.44	148	-25.44	830	22	2902	1
hsa-miR-6741-5p	LINC01614	149	-21.7	149	-21.7	852	22	2902	2154
hsa-miR-7978	LINC01614	149	-20.38	149	-20.38	868	21	2902	955
hsa-miR-4748	LINC01614	160	-20.87	160	-20.87	886	21	2902	1593
hsa-miR-329-5p	LINC01614	164	-20.18	164	-20.18	903	23	2902	356
hsa-miR-12125	LINC01614	167	-20.38	167	-20.38	915	22	2902	260
hsa-miR-30e-3p	LINC01614	162	-20.37	162	-20.37	935	22	2902	1759
hsa-miR-3665	LINC01614	149	-25.43	149	-25.43	958	18	2902	1883
hsa-miR-3916	LINC01614	142	-20.13	142	-20.13	982	26	2902	2105
hsa-miR-6865-5p	LINC01614	150	-20.97	150	-20.97	1006	23	2902	1257
hsa-miR-6756-3p	LINC01614	155	-24.5	155	-24.5	1097	20	2902	2658
hsa-miR-1273h-3p	LINC01614	169	-26.53	169	-26.53	1105	22	2902	2742
hsa-miR-6859-3p	LINC01614	147	-24.4	147	-24.4	1109	23	2902	418
hsa-miR-4638-3p	LINC01614	141	-21.16	141	-21.16	1129	23	2902	2687
hsa-miR-6731-3p	LINC01614	164	-24.95	164	-24.95	1140	21	2902	1549
hsa-miR-3945	LINC01614	161	-23.52	161	-23.52	1170	23	2902	1896
hsa-miR-4793-5p	LINC01614	152	-24.55	152	-24.55	1182	24	2902	2694
hsa-miR-10394-5p	LINC01614	157	-21.15	157	-21.15	1192	24	2902	2241
hsa-miR-4309	LINC01614	160	-21.55	160	-21.55	1258	18	2902	1812
hsa-miR-4308	LINC01614	154	-24.23	154	-24.23	1259	18	2902	2090
hsa-miR-3689b-3p	LINC01614	157	-25.22	157	-25.22	1276	22	2902	174
hsa-miR-4723-3p	LINC01614	148	-23.21	148	-23.21	1293	22	2902	56
hsa-miR-4441	LINC01614	159	-22.9	159	-22.9	1316	17	2902	507
hsa-miR-4443	LINC01614	153	-21.28	153	-21.28	1317	17	2902	2581
hsa-miR-5588-5p	LINC01614	161	-22.94	161	-22.94	1320	21	2902	2444
hsa-miR-6759-3p	LINC01614	158	-21.08	158	-21.08	1352	22	2902	2497
hsa-miR-4684-3p	LINC01614	145	-20.62	145	-20.62	1396	22	2902	1211
hsa-miR-1912-3p	LINC01614	164	-23.72	164	-23.72	1405	22	2902	1427
hsa-miR-6823-5p	LINC01614	165	-27.18	165	-27.18	1421	21	2902	2778
hsa-miR-9986	LINC01614	156	-20.64	156	-20.64	1449	20	2902	1683
hsa-miR-7854-3p	LINC01614	158	-23.05	158	-23.05	1457	21	2902	2170
hsa-miR-3919	LINC01614	166	-23.58	166	-23.58	1468	21	2902	108
hsa-miR-3918	LINC01614	147	-20.33	147	-20.33	1469	21	2902	2241
hsa-miR-6877-3p	LINC01614	155	-20.75	155	-20.75	1472	21	2902	267
hsa-miR-4704-3p	LINC01614	170	-24.4	170	-24.4	1476	22	2902	2065
hsa-miR-4491	LINC01614	166	-24.6	166	-24.6	1487	22	2902	2641
hsa-miR-217-5p	LINC01614	141	-20.13	141	-20.13	1492	23	2902	126
hsa-miR-6828-3p	LINC01614	165	-21.84	165	-21.84	1520	20	2902	1670
hsa-miR-4519	LINC01614	148	-21.61	148	-21.61	1525	18	2902	2374
hsa-miR-6730-5p	LINC01614	148	-22.03	148	-22.03	1534	23	2902	359
hsa-miR-3617-3p	LINC01614	158	-22.13	158	-22.13	1563	23	2902	2417
hsa-miR-125a-3p	LINC01614	158	-27.66	158	-27.66	1571	22	2902	1616
hsa-miR-3692-5p	LINC01614	170	-26.62	170	-26.62	1584	24	2902	141
hsa-miR-3139	LINC01614	153	-24.32	153	-24.32	1610	23	2902	1751
hsa-miR-760	LINC01614	152	-22.93	152	-22.93	1626	20	2902	1010
hsa-miR-765	LINC01614	154	-22.82	154	-22.82	1629	21	2902	1601
hsa-miR-4761-3p	LINC01614	164	-24.21	164	-24.21	1640	21	2902	1963
hsa-miR-4707-5p	LINC01614	146	-23.44	146	-23.44	1677	23	2902	409
hsa-miR-6815-3p	LINC01614	148	-22.42	148	-22.42	1680	21	2902	2262
hsa-miR-18a-3p	LINC01614	147	-22.07	147	-22.07	1708	23	2902	1022
hsa-miR-6895-5p	LINC01614	149	-24.8	149	-24.8	1714	21	2902	1736
hsa-miR-3194-5p	LINC01614	148	-24.42	148	-24.42	1731	21	2902	665
hsa-miR-432-5p	LINC01614	458	-66.95	155	-23.26	1768	23	2902	1805 1278 2578
hsa-miR-3616-3p	LINC01614	152	-21.09	152	-21.09	1769	23	2902	2561
hsa-miR-4690-3p	LINC01614	143	-22.3	143	-22.3	1809	21	2902	2669
hsa-miR-6807-3p	LINC01614	164	-24.23	164	-24.23	1877	23	2902	123
hsa-miR-541-3p	LINC01614	166	-20.67	166	-20.67	1885	22	2902	2521
hsa-miR-4783-3p	LINC01614	143	-20.93	143	-20.93	1894	23	2902	2359
hsa-miR-5093	LINC01614	153	-20.04	153	-20.04	1919	23	2902	1031
hsa-miR-143-5p	LINC01614	159	-20.86	159	-20.86	1934	22	2902	2152
hsa-miR-4753-3p	LINC01614	170	-21.63	170	-21.63	1994	22	2902	2719
hsa-miR-3689c	LINC01614	157	-25.22	157	-25.22	2008	22	2902	174
hsa-miR-6779-5p	LINC01614	147	-25.46	147	-25.46	2042	21	2902	176
hsa-miR-3936	LINC01614	147	-21.34	147	-21.34	2148	22	2902	738
hsa-miR-6814-5p	LINC01614	160	-24.55	160	-24.55	2185	22	2902	1744
hsa-miR-573	LINC01614	149	-21.39	149	-21.39	2258	24	2902	1782
hsa-miR-296-3p	LINC01614	154	-20.11	154	-20.11	2310	22	2902	2774
hsa-miR-6134	LINC01614	155	-23.95	155	-23.95	2354	19	2902	2523
hsa-miR-6734-3p	LINC01614	143	-20.44	143	-20.44	2411	23	2902	2651
hsa-miR-127-3p	LINC01614	146	-21.76	146	-21.76	2417	22	2902	183
hsa-miR-6859-5p	LINC01614	143	-24.31	143	-24.31	2421	23	2902	2101
hsa-miR-4522	LINC01614	153	-23.41	153	-23.41	2493	21	2902	2050
hsa-miR-1915-5p	LINC01614	150	-20.89	150	-20.89	2498	22	2902	2539
hsa-miR-7703	LINC01614	159	-22.71	159	-22.71	2514	23	2902	1118
hsa-miR-6840-5p	LINC01614	142	-23.84	142	-23.84	2533	24	2902	411
hsa-miR-1226-5p	LINC01614	159	-26.04	159	-26.04	2547	26	2902	2564
hsa-miR-4771	LINC01614	158	-20.88	158	-20.88	2554	21	2902	2739
hsa-miR-6836-5p	LINC01614	152	-24.76	152	-24.76	2573	22	2902	2240
hsa-miR-30a-3p	LINC01614	162	-22.41	162	-22.41	2586	22	2902	1759
hsa-miR-6780a-5p	LINC01614	161	-26.91	161	-26.91	2626	23	2902	174
hsa-miR-4642	LINC01614	156	-20.66	156	-20.66	2640	22	2902	2205
